# Supplementary material for: Methylation of miRNA genes in the response to temperature stress in Populus simonii
Source: Front Plant Sci. 2015 Oct 30;6:921. doi: 10.3389/fpls.2015.00921 (PMC4626561; doi:10.3389/fpls.2015.00921)
Supplement: Supplementary file 2 [file Data_Sheet_2.XLS]

## Sheet: Sheet1
Excel S1. Polymorphic markers generated with 240 primer-pair combinations for selective amplification
1 represents unknown methylation pattern; 2 represents hemi-methylated pattern; 3 represents methylated pattern; 4 represents unmethylated pattern.
Primer-pair combinations		Methylation fragments ID	The methylation pattern of MSAP markers
			Control	Heat	Cold
H/M (AAA)	E (AAG)-1	MF1	1	3	3
	E (AAG)-2	MF2	1	1	3
	E (AAG)-3	MF3	1	3	3
	E (AAG)-4	MF4	1	3	1
	E (AAG)-5	MF5	1	3	3
	E (AAG)-6	MF6	1	3	3
	E (AAG)-7	MF7	2	1	3
	E (AAG)-8	MF8	2	1	3
	E (AAG)-9	MF9	1	1	4
	E (AAG)-10	MF10	1	2	1
	E (AAG)-11	MF11	4	1	1
	E (AAT)-1	MF12	1	3	1
	E (AAT)-2	MF13	1	3	1
	E (AAT)-3	MF14	1	1	3
	E (AAT)-4	MF15	1	1	2
	E (AAT)-5	MF16	1	3	1
	E (AAT)-6	MF17	1	3	1
	E (ACA)-1	MF18	1	4	1
	E (ACA)-2	MF19	1	1	3
	E (ACA)-3	MF20	2	1	4
	E (ACA)-4	MF21	2	1	2
	E (ACA)-5	MF22	2	1	2
	E (ACT)-1	MF23	4	1	1
	E (ACT)-2	MF24	1	1	2
	E (ACT)-3	MF25	1	1	2
	E (AGC)-1	MF26	1	1	1
	E (AGC)-2	MF27	1	1	1
	E (AGC)-3	MF28	1	1	1
	E (AGC)-4	MF29	1	1	2
	E (AGC)-5	MF30	1	1	1
	E (ATC)-1	MF31	1	1	3
	E (ATC)-2	MF32	1	2	2
	E (ATC)-3	MF33	1	1	1
	E (ATT)-1	MF34	2	1	1
	E (ATT)-2	MF35	2	2	2
	E (CAG)	MF36	2	4	1
	E (CCA)	MF37	2	1	1
	E (CCT)	MF38	1	1	4
	E (CTC)-1	MF39	1	4	3
	E (CTC)-2	MF40	4	4	1
	E (CTC)-3	MF41	4	4	1
	E (GAA)-1	MF42	4	1	3
	E (GAA)-2	MF43	1	1	3
	E (GAA)-3	MF44	4	3	3
	E (GAA)-4	MF45	4	3	3
	E (GAA)-5	MF46	1	2	2
	E (GAA)-6	MF47	1	2	2
	E (GAG)-1	MF48	4	4	1
	E (GAG)-2	MF49	4	4	1
	E (GAG)-3	MF50	4	4	1
	E (GAG)-4	MF51	4	4	1
	E (GAG)-5	MF52	1	4	1
	E (GAG)-6	MF53	1	4	1
	E (GAG)-7	MF54	1	4	1
	E (GAG)-8	MF55	1	4	4
	E (GAG)-9	MF56	4	4	1
	E (GAG)-10	MF57	4	4	1
	E (GAG)-11	MF58	4	4	4
	E (GAG)-12	MF59	4	4	4
	E (GAG)-13	MF60	4	1	4
	E (GAG)-14	MF61	4	1	4
	E (GAG)-15	MF62	3	1	1
	E (TAC)-1	MF63	1	3	1
	E (TAC)-2	MF64	1	3	1
	E (TAC)-3	MF65	1	3	1
	E (TAC)-4	MF66	1	3	3
	E (TAC)-5	MF67	1	3	3
	E (TAC)-6	MF68	4	4	1
	E (TAC)-7	MF69	4	4	1
	E (TAC)-8	MF70	4	4	3
	E (TAC)-9	MF71	4	4	1
	E (TAC)-10	MF72	4	4	1
	E (TAC)-11	MF73	4	4	1
	E (TAC)-12	MF74	4	4	1
	E (TCT)-1	MF75	1	1	1
	E (TCT)-2	MF76	4	4	1
	E (TCT)-3	MF77	4	4	1
	E (TCT)-4	MF78	1	4	1
	E (TCT)-5	MF79	4	4	1
	E (TCT)-6	MF80	1	1	3
H/M (AAG)	E (AAG)-1	MF81	1	1	1
	E (AAG)-2	MF82	1	1	1
	E (AAG)-3	MF83	1	1	1
	E (AAG)-4	MF84	1	3	3
	E (AAG)-5	MF85	3	3	1
	E (AAG)-6	MF86	1	1	1
	E (AAG)-7	MF87	1	4	4
	E (AAT)-1	MF88	3	3	3
	E (AAT)-2	MF89	1	1	1
	E (AAT)-3	MF90	1	1	3
	E (AAT)-4	MF91	1	1	3
	E (AAT)-5	MF92	1	1	3
	E (AAT)-6	MF93	1	1	3
	E (ACA)-1	MF94	3	3	3
	E (ACA)-2	MF95	1	3	3
	E (ACA)-3	MF96	1	3	3
	E (ACA)-4	MF97	1	3	4
	E (ACA)-5	MF98	1	3	3
	E (ACA)-6	MF99	1	3	3
	E (ACA)-7	MF100	1	3	3
	E (ACA)-8	MF101	1	3	3
	E (ACA)-9	MF102	1	3	3
	E (ACA)-10	MF103	1	3	3
	E (ACT)-1	MF104	2	1	1
	E (ACT)-2	MF105	4	3	3
	E (ACT)-3	MF106	2	1	1
	E (ACT)-4	MF107	2	1	1
	E (ACT)-5	MF108	4	1	1
	E (AGC)-1	MF109	1	1	4
	E (AGC)-2	MF110	4	1	4
	E (AGC)-3	MF111	4	1	1
	E (AGT)-1	MF112	1	1	3
	E (AGT)-2	MF113	1	1	3
	E (ATC)-1	MF114	4	4	1
	E (ATC)-2	MF115	1	1	4
	E (ATT)-1	MF116	1	3	1
	E (ATT)-2	MF117	1	3	1
	E (ATT)-3	MF118	1	3	1
	E (ATT)-4	MF119	1	3	1
	E (ATT)-5	MF120	1	3	1
	E (CAG)	MF121	1	1	1
H/M (AAT)	E (AAG)-1	MF122	1	3	3
	E (AAG)-2	MF123	1	3	3
	E (CTC)-1	MF124	1	2	1
	E (CTC)-2	MF125	3	1	1
	E (CTC)-3	MF126	1	1	1
	E (CTC)-4	MF127	1	1	1
	E (GAA)-1	MF128	3	3	3
	E (GAA)-2	MF129	4	3	3
	E (GAG)-1	MF130	1	1	4
	E (GAG)-2	MF131	4	3	4
	E (GAG)-3	MF132	1	2	2
	E (GAG)-4	MF133	2	3	1
	E (GAG)-5	MF134	1	1	3
	E (GAG)-6	MF135	1	1	4
	E (TAC)-1	MF136	1	3	3
	E (TAC)-2	MF137	4	3	4
	E (TCT)-1	MF138	4	3	3
	E (TCT)-2	MF139	4	3	3
H/M (ATC)	E (AAT)-1	MF140	1	3	3
	E (AAT)-2	MF141	1	3	3
	E (AAT)-3	MF142	1	3	4
	E (AAT)-4	MF143	1	3	4
	E (TAC)-1	MF144	4	3	3
	E (TAC)-2	MF145	4	3	3
	E (TAC)-3	MF146	4	3	3
	E (TAC)-4	MF147	4	3	3
	E (TAC)-5	MF148	4	3	3
	E (TAC)-6	MF149	4	3	3
	E (TAC)-7	MF150	4	3	3
	E (TAC)-8	MF151	2	1	3
	E (TCT)-1	MF152	3	3	4
	E (TCT)-2	MF153	3	3	4
	E (TCT)-3	MF154	3	3	4
	E (TCT)-4	MF155	3	3	4
	E (TCT)-5	MF156	1	1	1
	E (TCT)-6	MF157	1	1	1
H/M (ATT)	E (AAG)-1	MF158	1	1	1
	E (AAG)-2	MF159	1	1	2
	E (AAG)-3	MF160	1	1	2
	E (AAT)-1	MF161	1	3	3
	E (AAT)-2	MF162	1	3	3
	E (AAT)-3	MF163	1	3	3
	E (ACA)-1	MF164	1	4	3
	E (AGC)-1	MF165	1	3	3
	E (AGC)-2	MF166	1	3	3
	E (AGT)-1	MF167	1	3	3
	E (AGT)-2	MF168	1	3	3
	E (AGT)-3	MF169	1	3	3
	E (AGT)-4	MF170	1	3	3
	E (ATC)	MF171	1	1	1
	E (ATT)-1	MF172	1	1	3
	E (ATT)-2	MF173	1	1	3
	E (CAG)-1	MF174	1	3	3
	E (CAG)-2	MF175	3	3	3
	E (CAG)-3	MF176	1	3	3
	E (CCA)	MF177	1	3	3
	E (CCT)-1	MF178	1	1	1
	E (CCT)-2	MF179	1	1	1
	E (CCT)-3	MF180	1	3	3
	E (TAC)-1	MF181	1	3	3
	E (TAC)-2	MF182	1	3	3
	E (TAC)-3	MF183	1	3	4
	E (TAC)-4	MF184	1	3	3
	E (TAC)-5	MF185	1	3	3
	E (TAC)-6	MF186	1	3	3
H/M (CAA)	E (AAG)-1	MF187	1	3	1
	E (AAG)-2	MF188	1	3	1
	E (AAG)-3	MF189	1	3	3
	E (AAG)-4	MF190	1	3	3
	E (AAG)-5	MF191	1	3	3
	E (AAG)-6	MF192	1	3	3
	E (AAT)-1	MF193	4	1	2
	E (AAT)-2	MF194	4	1	2
	E (AAT)-3	MF195	3	1	3
	E (AAT)-4	MF196	3	1	3
	E (AAT)-5	MF197	3	1	3
	E (AAT)-6	MF198	1	3	3
	E (AAT)-7	MF199	1	3	3
	E (AAT)-8	MF200	1	3	4
	E (ACA)-1	MF201	1	1	3
	E (ACA)-2	MF202	1	1	3
	E (ACA)-3	MF203	1	1	3
	E (ACT)-1	MF204	1	1	1
	E (ACT)-2	MF205	1	1	1
	E (ACT)-3	MF206	1	3	3
	E (ACT)-4	MF207	1	3	3
	E (ACT)-5	MF208	1	3	3
	E (AGC)-1	MF209	1	3	3
	E (AGC)-2	MF210	1	3	3
	E (AGC)-3	MF211	1	3	3
	E (AGC)-4	MF212	1	3	3
	E (AGC)-5	MF213	1	3	3
	E (AGC)-6	MF214	1	3	3
	E (AGC)-7	MF215	1	1	1
	E (AGC)-8	MF216	1	1	1
	E (AGC)-9	MF217	1	1	1
	E (AGC)-10	MF218	1	1	1
	E (AGC)-11	MF219	1	3	3
	E (AGT)-1	MF220	1	3	3
	E (AGT)-2	MF221	1	3	3
	E (AGT)-3	MF222	1	3	3
	E (AGT)-4	MF223	1	3	3
	E (AGT)-5	MF224	1	3	3
	E (AGT)-6	MF225	1	3	3
	E (AGT)-7	MF226	1	3	3
	E (AGT)-8	MF227	1	3	3
	E (AGT)-9	MF228	1	3	3
	E (AGT)-10	MF229	1	3	3
	E (AGT)-11	MF230	1	3	3
H/M (CTC)	E (AAG)-1	MF231	4	4	1
	E (AAG)-2	MF232	2	1	1
	E (AAG)-3	MF233	2	1	1
	E (AAG)-4	MF234	2	1	1
	E (AAG)-5	MF235	2	1	1
	E (AAG)-6	MF236	2	1	1
	E (AAG)-7	MF237	4	1	1
	E (AAG)-8	MF238	4	1	1
	E (AAT)-1	MF239	2	4	1
	E (AAT)-2	MF240	4	4	1
	E (AAT)-3	MF241	2	2	1
	E (AAT)-4	MF242	2	2	1
	E (AAT)-5	MF243	2	1	3
	E (AAT)-6	MF244	2	2	1
	E (AAT)-7	MF245	2	1	3
	E (AAT)-8	MF246	2	2	1
	E (AAT)-9	MF247	2	2	1
	E (ACA)-1	MF248	3	1	1
	E (ACA)-2	MF249	3	2	4
	E (ACA)-3	MF250	3	3	1
	E (ACA)-4	MF251	3	3	1
	E (ACA)-5	MF252	3	1	1
	E (ACA)-6	MF253	3	1	1
	E (ACA)-7	MF254	2	2	1
	E (ACA)-8	MF255	2	2	1
	E (ACA)-9	MF256	4	4	4
	E (ACT)-1	MF257	4	1	1
	E (ACT)-2	MF258	2	1	1
	E (ACT)-3	MF259	1	1	1
	E (ACT)-4	MF260	1	1	1
	E (ACT)-5	MF261	2	1	1
	E (ACT)-6	MF262	2	1	1
	E (ACT)-7	MF263	2	1	1
	E (ACT)-8	MF264	2	3	1
	E (AGC)-1	MF265	2	4	1
	E (AGC)-2	MF266	4	1	1
	E (AGC)-3	MF267	2	3	1
	E (AGC)-4	MF268	4	3	1
	E (AGC)-5	MF269	1	1	4
	E (AGC)-6	MF270	1	1	4
	E (AGC)-7	MF271	1	3	3
	E (AGC)-8	MF272	1	3	3
	E (AGT)	MF273	2	1	1
	E (ATC)-1	MF274	2	1	1
	E (ATC)-2	MF275	2	1	1
	E (ATC)-3	MF276	1	1	4
	E (ATC)-4	MF277	1	1	4
	E (ATC)-5	MF278	2	3	4
	E (ATC)-6	MF279	2	3	4
	E (ATC)-7	MF280	1	1	1
	E (ATC)-8	MF281	1	1	2
	E (ATC)-9	MF282	1	1	1
	E (ATC)-10	MF283	3	1	2
	E (ATT)-1	MF284	1	1	1
	E (ATT)-2	MF285	4	4	1
	E (ATT)-3	MF286	2	1	1
	E (ATT)-4	MF287	4	3	1
	E (ATT)-5	MF288	1	3	3
	E (CAG)-1	MF289	4	4	1
	E (CAG)-2	MF290	4	1	1
	E (CAG)-3	MF291	4	3	1
	E (CAG)-4	MF292	2	1	3
	E (CAG)-5	MF293	3	2	2
	E (CAG)-6	MF294	4	3	1
	E (CCA)-1	MF295	2	3	1
	E (CCA)-2	MF296	1	3	1
	E (CCA)-3	MF297	3	3	1
	E (CCT)-1	MF298	3	4	4
	E (CCT)-2	MF299	4	1	1
	E (CCT)-3	MF300	1	1	4
	E (CCT)-4	MF301	2	1	1
	E (CTC)-1	MF302	4	3	4
	E (CTC)-2	MF303	4	3	3
	E (CTC)-3	MF304	3	3	1
	E (CTC)-4	MF305	4	3	3
	E (CTC)-5	MF306	3	3	1
H/M (GAA)	E (ACA)-1	MF307	4	4	1
	E (ACA)-2	MF308	4	4	1
	E (ACT)-1	MF309	4	4	1
	E (AGC)-1	MF310	4	4	1
	E (AGC)-2	MF311	4	4	1
	E (AGC)-3	MF312	4	4	3
	E (AGC)-4	MF313	4	4	3
	E (AGT)-1	MF314	1	2	1
	E (AGT)-2	MF315	4	4	1
	E (ATC)-1	MF316	4	4	1
	E (ATC)-2	MF317	4	4	1
	E (ATC)-3	MF318	3	1	1
	E (ATC)-4	MF319	4	4	1
	E (ATC)-5	MF320	4	4	2
	E (ATC)-6	MF321	3	1	2
	E (ATC)-7	MF322	3	1	1
	E (ATC)-8	MF323	4	4	1
	E (ATC)-9	MF324	4	4	1
	E (ATC)-10	MF325	3	1	1
	E (ATC)-11	MF326	1	1	2
	E (ATC)-12	MF327	3	1	1
	E (ATC)-13	MF328	3	1	1
	E (ATC)-14	MF329	1	1	1
	E (ATC)-15	MF330	4	4	1
	E (ATC)-16	MF331	1	1	4
	E (ATC)-17	MF332	1	1	4
	E (ATC)-18	MF333	1	1	1
	E (ATC)-19	MF334	1	1	1
	E (ATC)-20	MF335	1	1	1
	E (ATC)-21	MF336	1	1	1
	E (ATT)-1	MF337	4	4	1
	E (ATT)-2	MF338	4	4	1
	E (ATT)-3	MF339	4	1	3
	E (ATT)-4	MF340	4	4	1
	E (ATT)-5	MF341	4	4	1
	E (ATT)-6	MF342	4	4	4
	E (ATT)-7	MF343	4	4	4
	E (ATT)-8	MF344	4	4	1
	E (ATT)-9	MF345	4	4	1
	E (ATT)-10	MF346	4	4	1
	E (ATT)-11	MF347	4	4	1
	E (ATT)-12	MF348	4	4	1
	E (ATT)-13	MF349	4	4	1
	E (ATT)-14	MF350	4	4	2
	E (ATT)-15	MF351	4	4	2
	E (ATT)-16	MF352	1	2	1
	E (ATT)-17	MF353	1	1	4
	E (ATT)-18	MF354	1	2	1
	E (ATT)-19	MF355	1	1	4
	E (ATT)-20	MF356	1	1	4
	E (ATT)-21	MF357	1	1	4
	E (ATT)-22	MF358	1	1	4
	E (CAG)-1	MF359	4	1	1
	E (CAG)-2	MF360	4	1	4
	E (CAG)-3	MF361	4	4	1
	E (CAG)-4	MF362	4	4	1
	E (CAG)-5	MF363	4	1	1
	E (CAG)-6	MF364	4	4	1
	E (CAG)-7	MF365	1	1	1
	E (CAG)-8	MF366	1	1	1
	E (CAG)-9	MF367	1	3	3
	E (CAG)-10	MF368	1	3	3
	E (CAG)-11	MF369	1	3	3
	E (CAG)-12	MF370	4	4	1
	E (CAG)-13	MF371	4	4	1
	E (CAG)-14	MF372	4	4	1
	E (CAG)-15	MF373	1	1	3
	E (CAG)-16	MF374	1	1	4
	E (CAG)-17	MF375	1	4	1
	E (CCA)-1	MF376	4	4	1
	E (CCA)-2	MF377	4	4	1
	E (CCA)-3	MF378	4	4	1
	E (CCA)-4	MF379	4	4	1
	E (CCA)-5	MF380	4	4	1
	E (CCA)-6	MF381	4	4	1
	E (CCA)-7	MF382	1	1	4
	E (CCA)-8	MF383	1	1	4
	E (CCT)-1	MF384	4	4	2
	E (CCT)-2	MF385	4	4	1
	E (CCT)-3	MF386	3	4	4
	E (CCT)-4	MF387	4	4	1
	E (CCT)-5	MF388	4	4	1
	E (CCT)-6	MF389	3	4	4
	E (CCT)-7	MF390	4	4	1
	E (CCT)-8	MF391	3	4	4
	E (CCT)-9	MF392	3	3	2
	E (CCT)-10	MF393	2	2	1
	E (CCT)-11	MF394	4	4	1
	E (CCT)-12	MF395	1	1	4
	E (CCT)-13	MF396	1	1	4
	E (CCT)-14	MF397	1	1	4
	E (CCT)-15	MF398	1	1	4
	E (CCT)-16	MF399	1	1	4
	E (CTC)-1	MF400	4	4	1
	E (CTC)-2	MF401	4	4	1
	E (CTC)-3	MF402	3	1	1
	E (CTC)-4	MF403	4	4	1
	E (CTC)-5	MF404	4	4	1
	E (CTC)-6	MF405	1	1	4
	E (CTC)-7	MF406	4	4	1
	E (CTC)-8	MF407	1	1	1
	E (CTC)-9	MF408	1	1	4
	E (CTC)-10	MF409	1	1	4
	E (CTC)-11	MF410	4	4	4
	E (CTC)-12	MF411	1	1	1
	E (CTC)-13	MF412	1	1	1
	E (CTC)-14	MF413	1	1	4
	E (CTC)-15	MF414	1	1	4
	E (GAA)-1	MF415	4	4	1
	E (GAA)-2	MF416	4	4	1
	E (GAA)-3	MF417	4	4	1
	E (GAA)-4	MF418	4	4	1
	E (GAA)-5	MF419	4	4	1
	E (GAA)-6	MF420	4	4	1
	E (GAA)-7	MF421	4	4	1
	E (GAA)-8	MF422	4	4	2
	E (GAA)-9	MF423	4	4	2
	E (GAA)-10	MF424	4	4	1
	E (GAA)-11	MF425	4	4	1
	E (GAA)-12	MF426	4	4	1
	E (GAA)-13	MF427	4	4	1
	E (GAA)-14	MF428	4	4	1
	E (GAG)-1	MF429	4	1	1
	E (GAG)-2	MF430	4	4	1
	E (GAG)-3	MF431	4	4	1
	E (GAG)-4	MF432	1	2	1
	E (GAG)-5	MF433	1	1	4
	E (GAG)-6	MF434	4	4	1
	E (GAG)-7	MF435	4	1	4
	E (GAG)-8	MF436	4	4	2
	E (GAG)-9	MF437	4	1	4
	E (GAG)-10	MF438	4	1	4
	E (GAG)-11	MF439	4	1	4
	E (GAG)-12	MF440	1	1	4
	E (GAG)-13	MF441	1	1	2
	E (TAC)-1	MF442	4	4	4
	E (TAC)-2	MF443	4	4	1
	E (TAC)-3	MF444	4	4	1
	E (TAC)-4	MF445	4	4	4
	E (TAC)-5	MF446	4	4	1
	E (TAC)-6	MF447	1	2	1
	E (TAC)-7	MF448	2	2	1
	E (TAC)-8	MF449	2	2	1
	E (TAC)-9	MF450	1	2	1
	E (TAC)-10	MF451	1	2	1
	E (TAC)-11	MF452	1	1	4
	E (TAC)-12	MF453	4	4	1
	E (TAC)-13	MF454	1	1	1
	E (TAC)-14	MF455	1	2	1
	E (TAC)-15	MF456	1	2	1
	E (TCT)-1	MF457	4	4	1
	E (TCT)-2	MF458	4	4	1
	E (TCT)-3	MF459	4	4	1
	E (TCT)-4	MF460	4	4	1
	E (TCT)-5	MF461	4	4	1
	E (TCT)-6	MF462	4	4	1
	E (TCT)-7	MF463	4	4	1
	E (TCT)-8	MF464	4	4	1
	E (TCT)-9	MF465	3	4	2
	E (TCT)-10	MF466	3	4	1
	E (TCT)-11	MF467	3	4	1
	E (TCT)-12	MF468	1	3	1
	E (TCT)-13	MF469	3	4	1
	E (TCT)-14	MF470	1	1	1
	E (TCT)-15	MF471	1	1	1
	E (TCT)-16	MF472	3	4	2
	E (TCT)-17	MF473	4	4	1
	E (TCT)-18	MF474	4	4	1
H/M (GAG)	E (AAG)-1	MF475	4	4	2
	E (AAG)-2	MF476	4	4	1
	E (AAG)-3	MF477	1	1	1
	E (AAG)-4	MF478	1	1	2
	E (AAG)-5	MF479	1	1	4
	E (AAG)-6	MF480	1	1	4
	E (AAT)-1	MF481	4	4	1
	E (AAT)-2	MF482	4	2	1
	E (AAT)-3	MF483	1	1	1
	E (AAT)-4	MF484	1	2	1
	E (AAT)-5	MF485	1	2	1
	E (AAT)-6	MF486	1	2	1
	E (AAT)-7	MF487	1	1	1
	E (ACT)-1	MF488	4	4	1
	E (ACT)-2	MF489	4	4	1
	E (ACT)-3	MF490	4	4	1
	E (ACT)-4	MF491	4	4	1
	E (ACT)-5	MF492	4	4	1
	E (ACT)-6	MF493	4	4	3
	E (ACT)-7	MF494	4	4	1
	E (ACT)-8	MF495	4	1	1
	E (ACT)-9	MF496	4	4	4
	E (ACT)-10	MF497	4	1	4
	E (ACT)-11	MF498	4	4	1
	E (ACT)-12	MF499	4	4	1
	E (ACT)-13	MF500	4	4	1
	E (AGC)-1	MF501	4	1	4
	E (AGC)-2	MF502	4	4	1
	E (AGC)-3	MF503	4	1	1
	E (AGC)-4	MF504	4	4	2
	E (AGC)-5	MF505	4	4	2
	E (AGC)-6	MF506	3	3	4
	E (AGC)-7	MF507	4	4	2
	E (AGC)-8	MF508	4	4	2
	E (AGC)-9	MF509	2	4	2
	E (AGC)-10	MF510	4	4	2
	E (AGC)-11	MF511	1	1	4
	E (AGC)-12	MF512	4	4	1
	E (AGC)-13	MF513	4	4	1
	E (AGC)-14	MF514	4	4	4
	E (AGC)-15	MF515	4	4	4
	E (AGC)-16	MF516	4	4	1
	E (AGC)-17	MF517	4	4	1
	E (AGC)-18	MF518	3	1	4
	E (AGC)-19	MF519	3	1	1
	E (AGT)-1	MF520	4	4	1
	E (AGT)-2	MF521	4	4	1
	E (AGT)-3	MF522	4	4	1
	E (AGT)-4	MF523	4	4	1
	E (AGT)-5	MF524	4	4	1
	E (AGT)-6	MF525	4	4	1
	E (AGT)-7	MF526	1	1	4
	E (AGT)-8	MF527	3	3	1
	E (AGT)-9	MF528	4	4	1
	E (AGT)-10	MF529	1	4	1
	E (AGT)-11	MF530	4	1	1
	E (AGT)-12	MF531	4	4	1
	E (AGT)-13	MF532	4	4	1
	E (AGT)-14	MF533	4	4	1
	E (AGT)-15	MF534	1	1	4
	E (AGT)-16	MF535	1	1	4
	E (ATC)-1	MF536	4	4	1
	E (ATC)-2	MF537	4	4	1
	E (ATC)-3	MF538	4	1	1
	E (ATC)-4	MF539	4	4	1
	E (ATC)-5	MF540	4	1	1
	E (ATC)-6	MF541	4	4	1
	E (ATC)-7	MF542	4	4	1
	E (ATC)-8	MF543	4	4	1
	E (ATC)-9	MF544	4	1	1
	E (ATC)-10	MF545	4	4	1
	E (ATC)-11	MF546	4	4	1
	E (ATC)-12	MF547	4	1	1
	E (ATC)-13	MF548	4	4	1
	E (ATC)-14	MF549	4	4	1
	E (ATC)-15	MF550	4	1	1
	E (ATC)-16	MF551	4	1	1
	E (ATC)-17	MF552	4	1	1
	E (ATC)-18	MF553	4	4	1
	E (ATC)-19	MF554	4	4	1
	E (ATC)-20	MF555	4	4	1
	E (ATT)-1	MF556	4	4	1
	E (ATT)-2	MF557	4	4	1
	E (ATT)-3	MF558	4	4	4
	E (ATT)-4	MF559	4	4	1
	E (ATT)-5	MF560	4	4	1
	E (ATT)-6	MF561	4	4	1
	E (ATT)-7	MF562	4	4	1
	E (ATT)-8	MF563	4	4	1
	E (ATT)-9	MF564	4	4	1
	E (ATT)-10	MF565	4	4	4
	E (ATT)-11	MF566	4	4	1
	E (ATT)-12	MF567	4	4	4
	E (ATT)-13	MF568	4	4	1
	E (ATT)-14	MF569	4	4	1
	E (ATT)-15	MF570	4	4	1
	E (ATT)-16	MF571	1	1	4
	E (ATT)-17	MF572	1	1	4
	E (ATT)-18	MF573	1	1	4
	E (CAG)-1	MF574	4	4	3
	E (CAG)-2	MF575	4	4	1
	E (CAG)-3	MF576	4	4	3
	E (CAG)-4	MF577	1	2	4
	E (CAG)-5	MF578	1	1	2
	E (CAG)-6	MF579	1	2	1
	E (CAG)-7	MF580	1	1	1
	E (CAG)-8	MF581	1	1	1
	E (CAG)-9	MF582	4	3	4
	E (CCA)-1	MF583	4	4	4
	E (CCA)-2	MF584	2	4	2
	E (CCA)-3	MF585	4	4	4
	E (CCA)-4	MF586	4	4	4
	E (CCA)-5	MF587	2	4	4
	E (CCA)-6	MF588	3	4	1
	E (CCA)-7	MF589	3	4	1
	E (CCA)-8	MF590	4	4	2
	E (CCA)-9	MF591	1	2	1
	E (CCA)-10	MF592	1	2	2
	E (TAC)-1	MF593	4	1	3
	E (TAC)-2	MF594	4	4	4
	E (TAC)-3	MF595	4	4	1
	E (TAC)-4	MF596	4	4	1
	E (TAC)-5	MF597	3	4	1
	E (TAC)-6	MF598	1	1	1
	E (TAC)-7	MF599	4	4	1
	E (TAC)-8	MF600	4	4	1
	E (TAC)-9	MF601	4	4	3
	E (TAC)-10	MF602	4	4	3
	E (TCT)-1	MF603	1	1	1
	E (TCT)-2	MF604	3	4	3
	E (TCT)-3	MF605	4	4	1
	E (TCT)-4	MF606	4	4	3
	E (TCT)-5	MF607	4	4	1
	E (TCT)-6	MF608	4	4	1
	E (TCT)-7	MF609	4	4	1
	E (TCT)-8	MF610	1	2	4
	E (TCT)-9	MF611	1	1	1
	E (TCT)-10	MF612	4	4	1
	E (TCT)-11	MF613	4	1	4
H/M (TAC)	E (AAG)-1	MF614	4	1	1
	E (AAG)-2	MF615	4	4	1
	E (AAG)-3	MF616	4	4	1
	E (AAG)-4	MF617	4	4	1
	E (AAG)-5	MF618	4	1	1
	E (AAG)-6	MF619	4	4	1
	E (AAG)-7	MF620	4	4	1
	E (AAG)-8	MF621	4	4	1
	E (AAG)-9	MF622	4	4	2
	E (AAG)-10	MF623	4	4	2
	E (AAG)-11	MF624	4	4	2
	E (AAG)-12	MF625	3	4	4
	E (AAG)-13	MF626	4	4	3
	E (AAG)-14	MF627	1	2	1
	E (AAG)-15	MF628	3	4	1
	E (AAG)-16	MF629	3	4	1
	E (AAG)-17	MF630	3	1	4
	E (AAG)-18	MF631	1	4	1
	E (AAG)-19	MF632	1	4	1
	E (AAT)-1	MF633	4	4	1
	E (AAT)-2	MF634	4	1	4
	E (AAT)-3	MF635	4	4	2
	E (AAT)-4	MF636	4	4	2
	E (AAT)-5	MF637	4	3	4
	E (AAT)-6	MF638	4	4	1
	E (AAT)-7	MF639	3	4	1
	E (AAT)-8	MF640	4	4	3
	E (AAT)-9	MF641	4	4	1
	E (AAT)-10	MF642	4	1	4
	E (AAT)-11	MF643	4	1	2
	E (AAT)-12	MF644	4	3	1
	E (AAT)-13	MF645	4	3	4
	E (ACA)-1	MF646	4	4	1
	E (ACA)-2	MF647	4	4	1
	E (ACA)-3	MF648	4	4	1
	E (ACA)-4	MF649	4	4	1
	E (ACA)-5	MF650	4	4	2
	E (ACA)-6	MF651	4	4	1
	E (ACA)-7	MF652	4	4	1
	E (ACA)-8	MF653	1	1	1
	E (ACA)-9	MF654	1	2	1
	E (ACA)-10	MF655	1	2	1
	E (ACA)-11	MF656	1	3	3
	E (ACA)-12	MF657	1	3	3
	E (ACA)-13	MF658	1	4	4
	E (ACA)-14	MF659	1	4	4
	E (ACA)-15	MF660	1	1	1
	E (ACA)-16	MF661	1	2	1
	E (ACA)-17	MF662	1	2	1
	E (ACA)-18	MF663	1	2	1
	E (ACA)-19	MF664	1	2	1
	E (ACT)-1	MF665	4	4	1
	E (ACT)-2	MF666	1	4	1
	E (ACT)-3	MF667	4	4	1
	E (ACT)-4	MF668	4	4	1
	E (ACT)-5	MF669	4	4	1
	E (ACT)-6	MF670	4	4	4
	E (ATC)-1	MF671	3	3	1
	E (ATC)-2	MF672	1	3	1
	E (ATC)-3	MF673	1	1	4
	E (ATC)-4	MF674	1	1	1
	E (ATC)-5	MF675	3	3	4
	E (ATC)-6	MF676	4	4	2
	E (ATC)-7	MF677	4	4	4
	E (ATC)-8	MF678	4	4	2
	E (ATT)-1	MF679	4	4	2
	E (ATT)-2	MF680	4	2	2
	E (CAG)-1	MF681	4	4	3
	E (CAG)-2	MF682	4	4	3
	E (CAG)-3	MF683	4	4	1
	E (CAG)-4	MF684	4	4	1
	E (CAG)-5	MF685	4	4	3
	E (CAG)-6	MF686	4	3	4
	E (CAG)-7	MF687	4	4	1
	E (CAG)-8	MF688	4	1	2
	E (CAG)-9	MF689	4	4	2
	E (CAG)-10	MF690	4	3	4
	E (CCA)-1	MF691	2	2	2
	E (CCA)-2	MF692	2	2	2
	E (CCA)-3	MF693	2	2	2
	E (CCA)-4	MF694	4	4	4
	E (CCA)-5	MF695	2	2	2
	E (CCA)-6	MF696	4	4	4
	E (CCA)-7	MF697	4	2	2
	E (CCA)-8	MF698	2	2	4
	E (CCT)-1	MF699	4	4	2
	E (CCT)-2	MF700	4	2	2
	E (CCT)-3	MF701	4	4	2
	E (GAG)-1	MF702	2	4	2
	E (GAG)-2	MF703	3	4	3
	E (GAG)-3	MF704	1	4	1
	E (GAG)-4	MF705	1	4	1
	E (GAG)-5	MF706	2	2	4
	E (GAG)-6	MF707	1	4	1
	E (GAG)-7	MF708	1	4	1
	E (GAG)-8	MF709	1	3	3
	E (GAG)-9	MF710	1	3	1
	E (GAG)-10	MF711	1	4	1
	E (GAG)-11	MF712	1	3	1
	E (GAG)-12	MF713	1	4	4
	E (GAG)-13	MF714	1	1	3
	E (GAG)-14	MF715	4	4	3
	E (GAG)-15	MF716	1	4	1
	E (GAG)-16	MF717	4	4	3
	E (TCT)-1	MF718	3	3	3
	E (TCT)-2	MF719	3	3	3
	E (TCT)-3	MF720	1	1	4
	E (TCT)-4	MF721	1	1	3
	E (TCT)-5	MF722	3	3	3
	E (TCT)-6	MF723	2	2	1
	E (TCT)-7	MF724	3	3	3
	E (TCT)-8	MF725	3	1	3
	E (TCT)-9	MF726	3	3	3
	E (TCT)-10	MF727	1	1	4
	E (TCT)-11	MF728	3	1	3
H/M 82	E (AAG)-1	MF729	3	3	3
	E (AAG)-2	MF730	1	1	1
	E (AAG)-3	MF731	2	2	2
	E (AAG)-4	MF732	2	2	4
	E (CAG)-1	MF733	1	1	1
	E (CAG)-2	MF734	1	1	1
	E (CAG)-3	MF735	4	1	1
	E (TCT)-1	MF736	2	2	2
	E (TCT)-2	MF737	2	2	2
	E (TCT)-3	MF738	2	2	2
	E (TCT)-4	MF739	2	2	2
	E (TCT)-5	MF740	2	2	2
	E (TCT)-6	MF741	2	1	2
H/M (TCT)	E (ACT)-1	MF742	1	1	1
	E (ACT)-2	MF743	1	4	3
	E (ACT)-3	MF744	1	3	1
	E (ACT)-4	MF745	1	3	1
	E (ACT)-5	MF746	3	3	2
	E (ACT)-6	MF747	3	3	2
	E (ACT)-7	MF748	2	4	1
	E (ACT)-8	MF749	1	3	1
	E (ACT)-9	MF750	3	4	1
	E (ACT)-10	MF751	4	3	1
	E (ACT)-11	MF752	1	3	1
	E (AGC)-1	MF753	1	3	1
	E (AGC)-2	MF754	1	4	1
	E (AGC)-3	MF755	4	4	4
	E (AGC)-4	MF756	4	4	3
	E (AGC)-5	MF757	4	4	3
	E (AGC)-6	MF758	1	4	3
	E (AGT)-1	MF759	3	4	4
	E (AGT)-2	MF760	1	2	1
	E (AGT)-3	MF761	3	4	4
	E (AGT)-4	MF762	3	4	4
	E (AGT)-5	MF763	3	4	2
	E (AGT)-6	MF764	3	2	2
	E (AGT)-7	MF765	1	1	1
	E (AGT)-8	MF766	1	3	1
	E (AGT)-9	MF767	4	4	2
	E (AGT)-10	MF768	4	2	2
	E (AGT)-11	MF769	3	2	1
	E (AGT)-12	MF770	3	2	1
	E (AGT)-13	MF771	3	4	2
	E (AGT)-14	MF772	3	4	2
	E (ATC)-1	MF773	4	4	1
	E (ATC)-2	MF774	1	1	1
	E (ATC)-3	MF775	2	1	1
	E (ATC)-4	MF776	2	4	1
	E (ATC)-5	MF777	2	4	3
	E (ATC)-6	MF778	2	4	1
	E (ATC)-7	MF779	1	4	1
	E (ATC)-8	MF780	1	3	1
	E (ATC)-9	MF781	1	3	1
	E (ATC)-10	MF782	1	1	4
	E (ATC)-11	MF783	1	4	1
	E (ATT)-1	MF784	1	4	3
	E (ATT)-2	MF785	4	2	1
	E (ATT)-3	MF786	3	1	3
	E (ATT)-4	MF787	3	1	3
	E (CAG)-1	MF788	1	4	1
	E (CAG)-2	MF789	3	4	1
	E (CAG)-3	MF790	1	1	4
	E (CAG)-4	MF791	4	4	1
	E (CAG)-5	MF792	1	1	4
	E (CCA)-1	MF793	4	1	2
	E (CCA)-2	MF794	4	3	3
	E (CCA)-3	MF795	1	2	1
	E (CCA)-4	MF796	4	3	4
	E (CCA)-5	MF797	2	4	2
	E (CCT)-1	MF798	3	4	3
	E (CCT)-2	MF799	4	1	1
	E (CCT)-3	MF800	4	4	1
	E (CCT)-4	MF801	4	4	1
	E (CCT)-5	MF802	2	1	1
	E (CCT)-6	MF803	2	4	1
	E (CCT)-7	MF804	2	4	4
	E (CCT)-8	MF805	2	4	4
	E (CCT)-9	MF806	3	3	1
	E (CCT)-10	MF807	3	3	2
	E (CCT)-11	MF808	3	3	1
	E (CCT)-12	MF809	4	4	4
	E (CCT)-13	MF810	3	3	2
	E (CCT)-14	MF811	2	2	2
	E (CCT)-15	MF812	2	4	4
	E (CCT)-16	MF813	3	1	1
	E (CCT)-17	MF814	1	1	1
	E (CTC)-1	MF815	1	3	1
	E (CTC)-2	MF816	3	4	1
	E (GAG)-1	MF817	1	4	3
	E (GAG)-2	MF818	1	4	3
	E (GAG)-3	MF819	1	1	3
	E (GAG)-4	MF820	1	1	4
	E (GAG)-5	MF821	1	1	4
	E (TAC)-1	MF822	3	2	1
	E (TAC)-2	MF823	3	2	4
	E (TAC)-3	MF824	3	4	4
	E (TCT)-1	MF825	1	2	2
	E (TCT)-2	MF826	2	2	2
	E (TCT)-3	MF827	1	1	2
	E (TCT)-4	MF828	1	4	2
	E (TCT)-5	MF829	4	4	2
	E (TCT)-6	MF830	2	1	1
	E (TCT)-7	MF831	1	4	1
	E (TCT)-8	MF832	1	4	1
	E (TCT)-9	MF833	3	4	1
	E (TCT)-10	MF834	1	4	2
	E (TCT)-11	MF835	1	1	1
	E (TCT)-12	MF836	4	1	3
	E (TCT)-13	MF837	4	1	1
	E (TCT)-14	MF838	2	1	3
	E (TCT)-15	MF839	1	4	2
	E (TCT)-16	MF840	1	1	3
	E (TCT)-17	MF841	1	4	1
	E (TCT)-18	MF842	3	4	2
H/M GCT	E (AAG)-1	MF843	4	1	4
	E (AAG)-2	MF844	2	1	2
	E (AAG)-3	MF845	1	1	2
	E (AAG)-4	MF846	1	1	2
	E (AAG)-5	MF847	3	1	2
	E (AAG)-6	MF848	1	1	2
	E (AAG)-7	MF849	2	1	2
	E (AAG)-8	MF850	4	2	2
	E (AAG)-9	MF851	4	1	4
	E (AAG)-10	MF852	4	2	1
	E (AAT)-1	MF853	1	4	3
	E (AAT)-2	MF854	4	4	1
	E (AAT)-3	MF855	4	4	1
	E (AAT)-4	MF856	4	4	1
	E (AAT)-5	MF857	1	1	1
	E (ACA)-1	MF858	4	3	1
	E (ACA)-2	MF859	2	3	1
	E (ACA)-3	MF860	4	3	1
	E (ACA)-4	MF861	1	1	1
	E (ACA)-5	MF862	1	1	1
	E (ACA)-6	MF863	1	1	1
	E (ACT)-1	MF864	4	4	3
	E (ACT)-2	MF865	4	4	3
	E (ACT)-3	MF866	4	4	3
	E (ACT)-4	MF867	4	4	3
	E (ACT)-5	MF868	1	1	1
	E (ACT)-6	MF869	4	4	3
	E (ACT)-7	MF870	4	4	4
	E (ACT)-8	MF871	4	2	3
	E (ACT)-9	MF872	4	4	3
	E (ACT)-10	MF873	4	4	3
	E (ACT)-11	MF874	4	4	3
	E (ACT)-12	MF875	4	4	4
	E (ACT)-13	MF876	3	2	1
	E (ACT)-14	MF877	4	4	3
	E (AGT)-1	MF878	2	4	2
	E (AGT)-2	MF879	2	4	2
	E (AGT)-3	MF880	4	4	2
	E (AGT)-4	MF881	2	1	4
	E (AGT)-5	MF882	2	1	1
	E (AGT)-6	MF883	2	2	4
	E (AGT)-7	MF884	2	1	1
	E (CAG)-1	MF885	4	4	4
	E (CAG)-2	MF886	1	4	4
	E (CAG)-3	MF887	1	3	1
	E (CAG)-4	MF888	4	4	3
	E (CAG)-5	MF889	1	1	2
	E (CAG)-6	MF890	1	4	1
	E (CAG)-7	MF891	4	4	3
	E (CAG)-8	MF892	1	3	1
	E (CTC)-1	MF893	3	4	4
	E (CTC)-2	MF894	1	4	4
	E (CTC)-3	MF895	1	4	1
	E (CTC)-4	MF896	1	4	4
	E (CTC)-5	MF897	1	1	1
	E (CTC)-6	MF898	1	4	1
	E (CTC)-7	MF899	1	4	1
	E (CTC)-8	MF900	1	1	1
	E (CTC)-9	MF901	1	1	1
	E (CTC)-10	MF902	1	2	4
	E (CTC)-11	MF903	4	4	1
	E (CTC)-12	MF904	4	4	1
	E (CTC)-13	MF905	4	4	2
	E (CTC)-14	MF906	4	4	2
	E (CTC)-15	MF907	4	4	4
	E (CTC)-16	MF908	1	1	1
	E (CTC)-17	MF909	4	4	4
	E (CTC)-18	MF910	4	4	4
	E (CTC)-19	MF911	4	4	1
	E (CTC)-20	MF912	3	1	1
	E (GAA)-1	MF913	2	1	1
	E (GAA)-2	MF914	2	1	3
	E (GAA)-3	MF915	3	1	3
	E (GAA)-4	MF916	3	4	1
	E (GAA)-5	MF917	2	3	2
	E (GAA)-6	MF918	2	3	2
	E (GAA)-7	MF919	3	4	1
	E (GAA)-8	MF920	3	4	3
	E (GAA)-9	MF921	2	3	2
	E (GAA)-10	MF922	3	4	1
	E (GAA)-11	MF923	2	1	2
	E (GAA)-12	MF924	1	2	1
	E (GAA)-13	MF925	1	2	1
	E (GAA)-14	MF926	2	2	1
	E (GAA)-15	MF927	4	4	2
	E (GAA)-16	MF928	4	4	2
	E (GAA)-17	MF929	2	2	1
	E (GAA)-18	MF930	4	4	4
	E (GAA)-19	MF931	2	2	1
	E (GAA)-20	MF932	4	4	4
	E (GAA)-21	MF933	1	1	4
	E (GAA)-22	MF934	1	2	2
	E (GAA)-23	MF935	1	2	2
	E (GAA)-24	MF936	1	2	2
	E (GAG)-1	MF937	1	1	1
	E (GAG)-2	MF938	1	1	1
	E (GAG)-3	MF939	1	1	1
	E (GAG)-4	MF940	1	1	1
	E (GAG)-5	MF941	1	1	1
	E (GAG)-6	MF942	1	4	4
	E (GAG)-7	MF943	1	2	1
	E (GAG)-8	MF944	1	2	1
	E (GAG)-9	MF945	3	4	1
	E (GAG)-10	MF946	1	2	4
	E (GAG)-11	MF947	4	2	4
	E (GAG)-12	MF948	1	1	1
	E (GAG)-13	MF949	1	1	4
	E (GAG)-14	MF950	1	2	4
	E (TCT)-1	MF951	1	3	3
	E (TCT)-2	MF952	4	3	3
	E (TCT)-3	MF953	1	1	4
H/M CTG	E (AAG)-1	MF954	4	4	2
	E (AAG)-2	MF955	4	4	1
	E (AAG)-3	MF956	4	4	1
	E (AAG)-4	MF957	4	4	1
	E (AAG)-5	MF958	1	4	2
	E (AAT)-1	MF959	3	4	1
	E (AAT)-2	MF960	1	3	1
	E (AAT)-3	MF961	1	3	1
	E (AAT)-4	MF962	1	3	3
	E (AAT)-5	MF963	1	1	3
	E (AAT)-6	MF964	3	3	3
	E (ACA)-1	MF965	1	4	1
	E (ACA)-2	MF966	1	4	1
	E (ACA)-3	MF967	1	3	3
	E (ACA)-4	MF968	4	4	2
	E (ACA)-5	MF969	1	1	1
	E (ACA)-6	MF970	1	1	1
	E (AGT)-1	MF971	2	4	1
	E (AGT)-2	MF972	1	1	1
	E (AGT)-3	MF973	2	2	3
	E (AGT)-4	MF974	1	1	1
	E (ATC)-1	MF975	1	3	2
	E (ATC)-2	MF976	1	3	2
	E (ATC)-3	MF977	1	4	2
	E (ATC)-4	MF978	1	4	2
	E (ATC)-5	MF979	1	4	2
	E (ATC)-6	MF980	1	4	2
	E (ATC)-7	MF981	1	2	2
	E (ATC)-8	MF982	1	2	2
	E (ATC)-9	MF983	1	2	2
	E (ATC)-10	MF984	3	4	2
	E (ATC)-11	MF985	3	4	2
	E (ATC)-12	MF986	4	4	4
	E (ATC)-13	MF987	1	2	4
	E (TCT)-1	MF988	1	2	1
	E (TCT)-2	MF989	2	2	1
	E (TCT)-3	MF990	2	2	1
	E (TCT)-4	MF991	4	4	1
	E (TCT)-5	MF992	1	1	1
	E (TCT)-6	MF993	1	1	1
	E (TCT)-7	MF994	2	2	4
	E (TCT)-8	MF995	1	2	4
	E (TCT)-9	MF996	2	1	1
	E (TCT)-10	MF997	1	4	4
	E (TCT)-11	MF998	4	1	1
	E (TCT)-12	MF999	1	1	4
	E (TCT)-13	MF1000	1	1	4
	E (TCT)-14	MF1001	2	1	4
	E (TCT)-15	MF1002	2	1	1
	E (TCT)-16	MF1003	4	1	1
H/M GTA	E (AAG)-1	MF1004	4	4	4
	E (AAG)-2	MF1005	4	4	2
	E (AAG)-3	MF1006	4	4	2
	E (AAG)-4	MF1007	4	4	2
	E (AAG)-5	MF1008	4	4	2
	E (AAG)-6	MF1009	4	4	2
	E (AAG)-7	MF1010	4	4	2
	E (AAT)-1	MF1011	2	4	1
	E (AAT)-2	MF1012	2	2	1
	E (AAT)-3	MF1013	2	2	2
	E (AAT)-4	MF1014	2	2	2
	E (AAT)-5	MF1015	2	4	1
	E (ATT)-1	MF1016	2	4	2
	E (ATT)-2	MF1017	2	4	2
	E (ATT)-3	MF1018	2	4	2
	E (ATT)-4	MF1019	4	4	2
	E (ATT)-5	MF1020	2	4	2
	E (ATT)-6	MF1021	2	4	4
	E (ATT)-7	MF1022	2	4	2
	E (ATT)-8	MF1023	2	4	2
	E (CAG)-1	MF1024	4	4	2
	E (CAG)-2	MF1025	4	4	2
	E (CAG)-3	MF1026	4	4	2
	E (CAG)-4	MF1027	3	3	4
	E (CAG)-5	MF1028	3	3	1
	E (CAG)-6	MF1029	4	3	3
	E (CAG)-7	MF1030	4	4	2
	E (CAG)-8	MF1031	4	4	2
	E (CAG)-9	MF1032	4	4	2
	E (CAG)-10	MF1033	4	4	1
	E (CAG)-11	MF1034	4	3	2
	E (CAG)-12	MF1035	4	3	2
	E (CAG)-13	MF1036	4	3	4
	E (CAG)-14	MF1037	4	4	2
	E (CCA)-1	MF1038	1	4	1
	E (CCA)-2	MF1039	1	4	1
	E (CCA)-3	MF1040	4	4	4
	E (CCA)-4	MF1041	4	4	4
	E (CCA)-5	MF1042	2	4	4
	E (CCA)-6	MF1043	2	4	4
	E (CCA)-7	MF1044	2	4	4
	E (CCA)-8	MF1045	2	4	4
	E (CCA)-9	MF1046	2	4	4
	E (CCT)-1	MF1047	4	4	1
	E (CCT)-2	MF1048	2	3	2
	E (CCT)-3	MF1049	4	4	2
	E (CCT)-4	MF1050	2	4	2
	E (TCT)-1	MF1051	1	2	1
	E (TCT)-2	MF1052	1	2	1
	E (TCT)-3	MF1053	1	4	1
	E (TCT)-4	MF1054	4	2	2
	E (TCT)-5	MF1055	4	4	1
	E (TCT)-6	MF1056	1	2	4
	E (TCT)-7	MF1057	4	4	1
	E (TCT)-8	MF1058	1	2	3
	E (TCT)-9	MF1059	1	2	1
	E (TCT)-10	MF1060	1	2	1
	E (TCT)-11	MF1061	1	2	1
	E (TCT)-12	MF1062	1	2	1
	E (TCT)-13	MF1063	4	4	4
	E (TCT)-14	MF1064	1	2	2
	E (TCT)-15	MF1065	1	2	1
	E (TCT)-16	MF1066	1	2	1
