# Supplementary material for: Methylation of miRNA genes in the response to temperature stress in Populus simonii
Source: Front Plant Sci. 2015 Oct 30;6:921. doi: 10.3389/fpls.2015.00921 (PMC4626561; doi:10.3389/fpls.2015.00921)
Supplement: Supplementary file 3 [file Data_Sheet_3.XLS]

## Sheet: Sheet1
Excel S2. Annotation analysis of differentialy methylated sequences and miRNA genes
Candidate differentially methylated sequence ID	DNA sequence	miRNA ID	miRbase data	mature miRNA sequence
1	TGTGATGTTGTTGACAGAAGATAGAGAGCACAGATGATGTTTTGCAGTAGACTCTGGATCTCACTCCTTTGTGCTCTCTATGCTTCTGCCATCACCTTC	ptc-MIR156i	Chr12:4332062-4332160	uugacagaagauagagagcac
2	GGTGATGTTGTTGACAGAAGATAGAGAGCACAGATGATGATATGCAATGGACTCTGCATCCCACTCCTTTGTGCTCTCTATGCTTCTGTCATCACTTTCA	ptc-MIR156j	Chr15:4013699-4013798	uugacagaagauagagagcac
3	CGCTATTAGTTGAAGCTGCCAACATGATCTGAGCTTTCCTTAATTTTCCTATACAGGAAAGACTAGATCATGTGGCAGTTTCACCTATTGA	ptc-MIR167h	Chr13:2408396-2408486	ugaagcugccaacaugaucug
4	AGGATCTGTTAAGCTCAGGAGGGATAGCGCCATGAGCTGATGATAAGTTGATGTTTGATGGGTTAATCTCAACATAATCAATCTAGTCATTAGTGGCGCTATCTATCCTGAGTTCTATAGGTT	ptc-MIR390c	Chr09:7516332-7516454	aagcucaggagggauagcgcc
5	AGAGGAGGCATCCAAAGGGATCGCATTGATCCCAAGTGTCTGTCCCCCATAATTTTGGATCATGCTATCCCTTTGGATTCCTCCT	ptc-MIR393a	Chr08:3747076-3747160	uccaaagggaucgcauugauc
6	GGTCATGCTTTTCCACAGCTTTCTTGAACTTCTTTGCCTTGCTTAATCTGTGTATATATAGATCACTACATGTACAGCTCCTATATATATAAATATATGTATGTATAGCGCCATGGAAGCTCAAGAAAGCTGTGGGAGAACATGG	ptc-MIR396e-3p/5p	Chr18:13223914-13224058	uuccacagcuuucuugaacuu
7	TTGCATGCTTTTCCACGGCTTTCTTGAACTTGGCACTCAAGAGACATGAGAGTAAAGGGCTAGGCTTTCTTTTCTATTCCTTTCGTTCTTTGAAATTTTCCTGTTCAAAGAATCCATACATATCAGTCTCTTTAGTACAAAGCTCAAGAAAGCCGTGGGAAAATATGA	ptc-MIR396g-3p/5p	Chr07:6411634-6411801	uuccacggcuuucuugaacuu
