# Supplementary material for: Methylation of miRNA genes in the response to temperature stress in Populus simonii
Source: Front Plant Sci. 2015 Oct 30;6:921. doi: 10.3389/fpls.2015.00921 (PMC4626561; doi:10.3389/fpls.2015.00921)
Supplement: Supplementary file 4 [file Data_Sheet_4.XLS]

## Sheet: Sheet1
Excel S3. The expression pattern and annotation analysis of target genes
miRNA ID	Gene ID	KO ID	The expression of target genes （Fold change）			Description
			Control group	Heat	Cold
ptc-MIR156i/j	Potri.001G055900		1.99287±0.0996435	0.448253±0.02241265	2.62785±0.1313925	squamosa promoter binding protein-like 2
	Potri.016G048500		0.471097±0.01884388	0±0	0.524788±0.02099152	squamosa promoter binding protein-like 9
	Potri.018G149900		2.96864±0.0890592	0.62459±0.0187377	3.72822±0.1118466	squamosa promoter binding protein-like 2
	Potri.001G058600		1.82285±0.036457	0±0	0.843801±0.01687602	Squamosa promoter-binding protein-like (SBP domain) transcription factor family protein
	Potri.001G076100		0.406761±0.00406761	0.86866±0.0086866	0.226844±0.00226844	cationic amino acid transporter 5
	Potri.001G294400		13.0167±0.650835	6.86749±0.3433745	19.2746±0.96373	vaculolar sorting receptor 3
	Potri.001G398200		0.851424±0.03405696	1.11152±0.0444608	0.711919±0.02847676	squamosa promoter binding protein-like 5
	Potri.002G105400		15.894±0.47682	6.89486±0.2068458	24.3703±0.731109
	Potri.002G142400		0.174886±0.00349772	0±0	0.080235±0.0016047	squamosa promoter-like 11
	Potri.002G169800		3.42787±0.0342787	0.129104±0.00129104	4.60616±0.0460616	P-loop containing nucleoside triphosphate hydrolases superfamily protein
	Potri.003G094000		4.25773±0.2128865	0.517106±0.0258553	25.2806±1.26403	SNARE associated Golgi protein family
	Potri.003G154600		24.395±0.9758	37.3908±1.495632	75.3017±3.012068	cationic amino acid transporter 5
	Potri.003G169400		2.16891±0.0650673	0.144421±0.00433263	2.08443±0.0625329	Squamosa promoter-binding protein-like (SBP domain) transcription factor family protein
	Potri.004G046700		0.132301±0.00264602	0±0	1.11049±0.0222098	squamosa promoter binding protein-like 3
	Potri.005G203100		3.09845±0.0309845	1.40291±0.0140291	4.3498±0.043498
	Potri.007G137300	K11806	0.777262±0.0388631	0.605168±0.0302584	0.428586±0.0214293	nucleotide binding;protein binding
	Potri.007G138800		1.53681±0.0614724	0.10434±0.0041736	3.79249±0.1516996	squamosa promoter binding protein-like 5
	Potri.008G057300		12.176±0.36528	1.58067±0.0474201	12.5493±0.376479	TRF-like 9
	Potri.008G097900		1.1373±0.022746	0±0	0.288696±0.00577392	Squamosa promoter-binding protein-like (SBP domain) transcription factor family protein
	Potri.010G154300		1.43723±0.0143723	0±0	1.15366±0.0115366	Squamosa promoter-binding protein-like (SBP domain) transcription factor family protein
	Potri.011G055900		1.40487±0.0702435	0.143784±0.0071892	4.27334±0.213667	squamosa promoter binding protein-like 3
	Potri.011G116800		1.37632±0.0550528	1.13676±0.0454704	5.51054±0.2204216	squamosa promoter binding protein-like 5
	Potri.012G017100		6.45412±0.1936236	1.77184±0.0531552	5.97247±0.1791741	alpha/beta-Hydrolases superfamily protein
	Potri.012G100700		0.861099±0.01722198	0±0	0.137662±0.00275324	Squamosa promoter-binding protein-like (SBP domain) transcription factor family protein
	Potri.012G131300		19.1668±0.191668	1.4527±0.014527	2.42788±0.0242788	amino acid transporter 1
	Potri.013G030900		9.45509±0.4727545	0.775631±0.03878155	2.34585±0.1172925	amino acid transporter 1
	Potri.014G022800	K00058	16.907±0.67628	0.994319±0.03977276	4.24442±0.1697768	D-3-phosphoglycerate dehydrogenase
	Potri.014G042200	K13510	6.98937±0.2096811	1.90612±0.0571836	7.14726±0.2144178	Phospholipid/glycerol acyltransferase family protein
	Potri.014G057800		0.690008±0.01380016	0±0	2.00768±0.0401536	squamosa promoter binding protein-like 10
	Potri.015G060400		2.47484±0.0247484	0.0527777±0.000527777	3.38414±0.0338414	Squamosa promoter-binding protein-like (SBP domain) transcription factor family protein
	Potri.015G098900		2.26148±0.113074	0±0	3.94868±0.197434	Squamosa promoter-binding protein-like (SBP domain) transcription factor family protein
	Potri.015G115300		0.427512±0.01710048	0±0	0.2315±0.00926	Protein of unknown function (DUF594)
	Potri.017G015000		1.16735±0.0350205	0±0	0.917042±0.02751126	LRR and NB-ARC domains-containing disease resistance protein
	Potri.017G015200		0.422249±0.00844498	0.0266485±0.00053297	0.410139±0.00820278	LRR and NB-ARC domains-containing disease resistance protein
	Potri.017G015300		0.499753±0.00499753	0.0567654±0.000567654	0.216086±0.00216086	LRR and NB-ARC domains-containing disease resistance protein
	Potri.017G015400		1.17901±0.0589505	0±0	0.0816652±0.00408326	LRR and NB-ARC domains-containing disease resistance protein
	Potri.017G083300		0±0	0.119785±0.0047914	3.09408±0.1237632	NOD26-like intrinsic protein 4;2
	Potri.019G069000		18.6779±0.560337	16.8403±0.505209	34.881±1.04643	RNA-binding (RRM/RBD/RNP motifs) family protein
ptc-MIR167h	Potri.001G044900		2.62634±0.0525268	0.336793±0.00673586	2.88931±0.0577862	NRAMP metal ion transporter 6
	Potri.004G180500		1.09318±0.0109318	0.464523±0.00464523	11.2381±0.112381	SKU5 similar 5
	Potri.014G114300		9.78748±0.489374	3.38215±0.1691075	12.3101±0.615505	squamosa promoter-binding protein-like 12
	Potri.015G007400		7.32137±0.2928548	0.439134±0.01756536	8.3656±0.334624	Ypt/Rab-GAP domain of gyp1p superfamily protein
	Potri.019G057700		3.21207±0.0963621	0.145523±0.00436569	0.88686±0.0266058	RING/U-box superfamily protein
	Potri.T134700		0.259029±0.00518058	0±0	0.166422±0.00332844	RING/U-box superfamily protein
ptc-MIR390c	Potri.006G051700		1.30548±0.0130548	0.0738337±0.000738337	5.05988±0.0505988	Leucine-rich repeat protein kinase family protein
	Potri.006G061300		0.703351±0.03516755	0.0541477±0.002707385	0.269307±0.01346535	receptor like protein 15
	Potri.008G101700		0.510388±0.02041552	0±0	1.68416±0.0673664
	Potri.009G144500		0.335043±0.01005129	0.238839±0.00716517	0±0	Subtilisin-like serine endopeptidase family protein
	Potri.010G071600	K08176	0.338883±0.00677766	0±0	0.0281826±0.000563652	phosphate transporter 1;4
	Potri.010G072000	K08176	0.131144±0.00131144	0±0	0.0646534±0.000646534	phosphate transporter 1;4
	Potri.010G149600		10.9303±0.546515	0.7139±0.035695	86.9548±4.34774
	Potri.010G176000	K00031	2.58768±0.1035072	0.405935±0.0162374	11.19205±0.447682	cytosolic NADP+-dependent isocitrate dehydrogenase
	Potri.011G073100		29.163±0.87489	3.98992±0.1196976	5.64538±0.1693614	Leucine-rich repeat transmembrane protein kinase
	Potri.011G073600		5.38998±0.1077996	0.161101±0.00322202	0.924296±0.01848592	Leucine-rich repeat transmembrane protein kinase
	Potri.011G075400		3.60295±0.0360295	0.434133±0.00434133	1.3161±0.013161	Leucine-rich repeat transmembrane protein kinase
	Potri.011G116900		1.65376±0.082688	0.457736±0.0228868	1.18902±0.059451	phytosylfokine-alpha receptor 2
	Potri.012G022800		1.0628±0.042512	0.0860259±0.003441036	0.460202±0.01840808	PEP1 receptor 1
	Potri.012G088900		1.74071±0.0522213	0±0	2.36281±0.0708843	Leucine-rich repeat transmembrane protein kinase
	Potri.T008100		1.17065±0.023413	0.128088±0.00256176	0.212826±0.00425652	Leucine-rich repeat transmembrane protein kinase
	Potri.T008500		1.94604±0.0194604	0±0	0.547813±0.00547813	Leucine-rich repeat transmembrane protein kinase
	Potri.T008800		1.1703±0.058515	0±0	0.272935±0.01364675	Leucine-rich repeat transmembrane protein kinase
	Potri.T009400		0.550483±0.02201932	0.306527±0.01226108	0.50934±0.0203736	Leucine-rich repeat transmembrane protein kinase
	Potri.T009700		0±0	0±0	0.0769367±0.002308101	Leucine-rich repeat transmembrane protein kinase
	Potri.T009900		0.500556±0.01001112	0±0	0.0516252±0.001032504	Leucine-rich repeat transmembrane protein kinase
	Potri.T010100		29.6945±0.296945	1.25114±0.0125114	3.16072±0.0316072	Leucine-rich repeat transmembrane protein kinase
	Potri.T032300		0±0	0±0	0±0	Leucine-rich repeat transmembrane protein kinase
	Potri.T032600		1.19809±0.0479236	0.13758±0.0055032	0.36681±0.0146724	Leucine-rich repeat transmembrane protein kinase
	Potri.T032800		0.197521±0.00592563	0±0	0±0	Leucine-rich repeat transmembrane protein kinase
ptc-MIR393a	Potri.001G323100		25.4738±0.509476	0.841645±0.0168329	89.1486±1.782972	auxin signaling F-box 2
	Potri.001G413900		0.684782±0.00684782	0±0	0.0570153±0.000570153	S-locus lectin protein kinase family protein
	Potri.002G201400		2.72541±0.1362705	0.697353±0.03486765	4.68849±0.2344245	RNA helicase family protein
	Potri.002G207800	K14485	1.21468±0.0485872	0.382816±0.01531264	2.30146±0.0920584	F-box/RNI-like superfamily protein
	Potri.004G038500		20.5473±0.616419	5.41964±0.1625892	10.1199±0.303597
	Potri.005G147300		0.508395±0.0101679	0.0694812±0.001389624	0.211858±0.00423716	Kinase interacting (KIP1-like) family protein
	Potri.008G100200		6.97289±0.0697289	9.53781±0.0953781	11.5186±0.115186	evolutionarily conserved C-terminal region 7
	Potri.010G209300		4.82031±0.2410155	0.869747±0.04348735	11.421±0.57105
	Potri.011G042400		2.09639±0.0838556	3.71845±0.148738	2.75779±0.1103116	F-box/RNI-like superfamily protein
	Potri.014G134800	K14485	1.75949±0.0527847	1.01288±0.0303864	3.59022±0.1077066	F-box/RNI-like superfamily protein
	Potri.017G061600		27.0148±0.540296	1.07023±0.0214046	77.7592±1.555184	auxin signaling F-box 2
ptc-MIR396e/g	potri.006G115200		0.420961±0.00420961	0±0	0.0650526±0.000650526	growth-regulating factor 3
	Potri.001G017100		0.67866±0.033933	0±0	0.913299±0.04566495
	Potri.001G082700		0.815709±0.03262836	0±0	1.34699±0.0538796	growth-regulating factor 8
	Potri.001G114000		3.17245±0.0951735	0±0	4.04043±0.1212129	growth-regulating factor 7
	Potri.001G116300		0.359744±0.00719488	0±0	0±0	Tetratricopeptide repeat (TPR)-like superfamily protein
	Potri.001G132600		1.84845±0.0184845	0.257027±0.00257027	1.10679±0.0110679	growth-regulating factor 2
	Potri.001G169100		1.6607±0.083035	0±0	0±0	growth-regulating factor 5
	Potri.001G215800	K09528	4.04638±0.1618552	2.47651±0.0990604	8.13229±0.3252916	Chaperone DnaJ-domain superfamily protein
	Potri.002G115100		0.658359±0.01975077	0±0	0.372716±0.01118148	growth-regulating factor 1
	Potri.002G197400		0.90042±0.0180084	0.0297299±0.000594598	0.626325±0.0125265	transcription coactivators
	Potri.003G065000		0.325579±0.00325579	0±0	0.0374225±0.000374225	growth-regulating factor 5
	Potri.003G100800		1.06062±0.053031	0.748084±0.0374042	0.615424±0.0307712	growth-regulating factor 2
	Potri.003G116100		2.05901±0.0823604	0.0996793±0.003987172	1.02264±0.0409056	Tetratricopeptide repeat (TPR)-like superfamily protein
	Potri.006G066800		17.5673±0.527019	6.40206±0.1920618	18.9678±0.569034	WUS-interacting protein 2
	Potri.006G143200		2.17132±0.0434264	0.172325±0.0034465	0.450963±0.00901926	growth-regulating factor 5
	Potri.007G007100		0.67506±0.0067506	0±0	1.30063±0.0130063	growth-regulating factor 1
	Potri.007G090400	K00232	14.8515±0.742575	4.37582±0.218791	17.0634±0.85317	acyl-CoA oxidase 2
	Potri.009G038300		218.281±8.73124	51.1551±2.046204	109.847±4.39388
	Potri.011G045500		6.39064±0.1917192	2.1282±0.063846	7.34282±0.2202846	Transducin/WD40 repeat-like superfamily protein
	Potri.012G022600		7.54684±0.1509368	0.0647342±0.001294684	14.5254±0.290508	growth-regulating factor 7
	Potri.012G058100	K13123	7.25674±0.0725674	2.82463±0.0282463	4.92708±0.0492708	SWAP (Suppressor-of-White-APricot)/surp domain-containing protein
	Potri.013G077500		0.594109±0.02970545	0.0574989±0.002874945	0.235266±0.0117633	growth-regulating factor 5
	Potri.014G007200		1.11264±0.0445056	0.0595924±0.002383696	1.58595±0.063438	growth-regulating factor 1
	Potri.014G024100	K01376	125.993±3.77979	26.2368±0.787104	138.099±4.14297	Granulin repeat cysteine protease family protein
	Potri.014G071800		0.412444±0.00824888	0±0	1.25433±0.0250866	growth-regulating factor 9
	Potri.014G077100		2.42383±0.0242383	0.386974±0.00386974	2.42532±0.0242532	Ribosomal RNA adenine dimethylase family protein
	Potri.014G116600		1.23753±0.0618765	0.492794±0.0246397	2.45177±0.1225885	Tetratricopeptide repeat (TPR)-like superfamily protein
	Potri.015G006200		0.561229±0.02244916	0±0	0.401353±0.01605412	growth-regulating factor 7
	Potri.016G047700		0±0	0±0	0±0
	Potri.018G065400		1.88397±0.0376794	0±0	0.301555±0.0060311	growth-regulating factor 5
	Potri.018G127000		3.72517±0.0372517	0±0	22.4562±0.224562
	Potri.019G042300		0.437219±0.02186095	0±0	0.115341±0.00576705	growth-regulating factor 5

## Sheet: Sheet2
Control group	Heat	Cold		Control group	Heat	Cold		Control group	Heat	Cold
1.99287	0.448253	2.62785	±	0.0996435	0.0224127	0.131392		1.99287±0.0996435	0.448253±0.02241265	2.62785±0.1313925		1.99287±0.0996435	0.448253±0.02241265	2.62785±0.1313925
0.471097	0	0.524788	±	0.0188439	0	0.0209915		0.471097±0.01884388	0±0	0.524788±0.02099152		0.471097±0.01884388	0±0	0.524788±0.02099152
2.96864	0.62459	3.72822	±	0.0890592	0.0187377	0.111847		2.96864±0.0890592	0.62459±0.0187377	3.72822±0.1118466		2.96864±0.0890592	0.62459±0.0187377	3.72822±0.1118466
1.82285	0	0.843801	±	0.036457	0	0.016876		1.82285±0.036457	0±0	0.843801±0.01687602		1.82285±0.036457	0±0	0.843801±0.01687602
0.406761	0.86866	0.226844	±	0.00406761	0.0086866	0.00226844		0.406761±0.00406761	0.86866±0.0086866	0.226844±0.00226844		0.406761±0.00406761	0.86866±0.0086866	0.226844±0.00226844
13.0167	6.86749	19.2746	±	0.650835	0.343375	0.96373		13.0167±0.650835	6.86749±0.3433745	19.2746±0.96373		13.0167±0.650835	6.86749±0.3433745	19.2746±0.96373
0.851424	1.11152	0.711919	±	0.034057	0.0444608	0.0284768		0.851424±0.03405696	1.11152±0.0444608	0.711919±0.02847676		0.851424±0.03405696	1.11152±0.0444608	0.711919±0.02847676
15.894	6.89486	24.3703	±	0.47682	0.206846	0.731109		15.894±0.47682	6.89486±0.2068458	24.3703±0.731109		15.894±0.47682	6.89486±0.2068458	24.3703±0.731109
0.174886	0	0.080235	±	0.00349772	0	0.0016047		0.174886±0.00349772	0±0	0.080235±0.0016047		0.174886±0.00349772	0±0	0.080235±0.0016047
3.42787	0.129104	4.60616	±	0.0342787	0.00129104	0.0460616		3.42787±0.0342787	0.129104±0.00129104	4.60616±0.0460616		3.42787±0.0342787	0.129104±0.00129104	4.60616±0.0460616
4.25773	0.517106	25.2806	±	0.212886	0.0258553	1.26403		4.25773±0.2128865	0.517106±0.0258553	25.2806±1.26403		4.25773±0.2128865	0.517106±0.0258553	25.2806±1.26403
24.395	37.3908	75.3017	±	0.9758	1.49563	3.01207		24.395±0.9758	37.3908±1.495632	75.3017±3.012068		24.395±0.9758	37.3908±1.495632	75.3017±3.012068
2.16891	0.144421	2.08443	±	0.0650673	0.00433263	0.0625329		2.16891±0.0650673	0.144421±0.00433263	2.08443±0.0625329		2.16891±0.0650673	0.144421±0.00433263	2.08443±0.0625329
0.132301	0	1.11049	±	0.00264602	0	0.0222098		0.132301±0.00264602	0±0	1.11049±0.0222098		0.132301±0.00264602	0±0	1.11049±0.0222098
3.09845	1.40291	4.3498	±	0.0309845	0.0140291	0.043498		3.09845±0.0309845	1.40291±0.0140291	4.3498±0.043498		3.09845±0.0309845	1.40291±0.0140291	4.3498±0.043498
0.777262	0.605168	0.428586	±	0.0388631	0.0302584	0.0214293		0.777262±0.0388631	0.605168±0.0302584	0.428586±0.0214293		0.777262±0.0388631	0.605168±0.0302584	0.428586±0.0214293
1.53681	0.10434	3.79249	±	0.0614724	0.0041736	0.1517		1.53681±0.0614724	0.10434±0.0041736	3.79249±0.1516996		1.53681±0.0614724	0.10434±0.0041736	3.79249±0.1516996
12.176	1.58067	12.5493	±	0.36528	0.0474201	0.376479		12.176±0.36528	1.58067±0.0474201	12.5493±0.376479		12.176±0.36528	1.58067±0.0474201	12.5493±0.376479
1.1373	0	0.288696	±	0.022746	0	0.00577392		1.1373±0.022746	0±0	0.288696±0.00577392		1.1373±0.022746	0±0	0.288696±0.00577392
1.43723	0	1.15366	±	0.0143723	0	0.0115366		1.43723±0.0143723	0±0	1.15366±0.0115366		1.43723±0.0143723	0±0	1.15366±0.0115366
1.40487	0.143784	4.27334	±	0.0702435	0.0071892	0.213667		1.40487±0.0702435	0.143784±0.0071892	4.27334±0.213667		1.40487±0.0702435	0.143784±0.0071892	4.27334±0.213667
1.37632	1.13676	5.51054	±	0.0550528	0.0454704	0.220422		1.37632±0.0550528	1.13676±0.0454704	5.51054±0.2204216		1.37632±0.0550528	1.13676±0.0454704	5.51054±0.2204216
6.45412	1.77184	5.97247	±	0.193624	0.0531552	0.179174		6.45412±0.1936236	1.77184±0.0531552	5.97247±0.1791741		6.45412±0.1936236	1.77184±0.0531552	5.97247±0.1791741
0.861099	0	0.137662	±	0.017222	0	0.00275324		0.861099±0.01722198	0±0	0.137662±0.00275324		0.861099±0.01722198	0±0	0.137662±0.00275324
19.1668	1.4527	2.42788	±	0.191668	0.014527	0.0242788		19.1668±0.191668	1.4527±0.014527	2.42788±0.0242788		19.1668±0.191668	1.4527±0.014527	2.42788±0.0242788
9.45509	0.775631	2.34585	±	0.472755	0.0387815	0.117293		9.45509±0.4727545	0.775631±0.03878155	2.34585±0.1172925		9.45509±0.4727545	0.775631±0.03878155	2.34585±0.1172925
16.907	0.994319	4.24442	±	0.67628	0.0397728	0.169777		16.907±0.67628	0.994319±0.03977276	4.24442±0.1697768		16.907±0.67628	0.994319±0.03977276	4.24442±0.1697768
6.98937	1.90612	7.14726	±	0.209681	0.0571836	0.214418		6.98937±0.2096811	1.90612±0.0571836	7.14726±0.2144178		6.98937±0.2096811	1.90612±0.0571836	7.14726±0.2144178
0.690008	0	2.00768	±	0.0138002	0	0.0401536		0.690008±0.01380016	0±0	2.00768±0.0401536		0.690008±0.01380016	0±0	2.00768±0.0401536
2.47484	0.0527777	3.38414	±	0.0247484	0.000527777	0.0338414		2.47484±0.0247484	0.0527777±0.000527777	3.38414±0.0338414		2.47484±0.0247484	0.0527777±0.000527777	3.38414±0.0338414
2.26148	0	3.94868	±	0.113074	0	0.197434		2.26148±0.113074	0±0	3.94868±0.197434		2.26148±0.113074	0±0	3.94868±0.197434
0.427512	0	0.2315	±	0.0171005	0	0.00926		0.427512±0.01710048	0±0	0.2315±0.00926		0.427512±0.01710048	0±0	0.2315±0.00926
1.16735	0	0.917042	±	0.0350205	0	0.0275113		1.16735±0.0350205	0±0	0.917042±0.02751126		1.16735±0.0350205	0±0	0.917042±0.02751126
0.422249	0.0266485	0.410139	±	0.00844498	0.00053297	0.00820278		0.422249±0.00844498	0.0266485±0.00053297	0.410139±0.00820278		0.422249±0.00844498	0.0266485±0.00053297	0.410139±0.00820278
0.499753	0.0567654	0.216086	±	0.00499753	0.000567654	0.00216086		0.499753±0.00499753	0.0567654±0.000567654	0.216086±0.00216086		0.499753±0.00499753	0.0567654±0.000567654	0.216086±0.00216086
1.17901	0	0.0816652	±	0.0589505	0	0.00408326		1.17901±0.0589505	0±0	0.0816652±0.00408326		1.17901±0.0589505	0±0	0.0816652±0.00408326
0	0.119785	3.09408	±	0	0.0047914	0.123763		0±0	0.119785±0.0047914	3.09408±0.1237632		0±0	0.119785±0.0047914	3.09408±0.1237632
18.6779	16.8403	34.881	±	0.560337	0.505209	1.04643		18.6779±0.560337	16.8403±0.505209	34.881±1.04643		18.6779±0.560337	16.8403±0.505209	34.881±1.04643
2.62634	0.336793	2.88931	±	0.0525268	0.00673586	0.0577862		2.62634±0.0525268	0.336793±0.00673586	2.88931±0.0577862		2.62634±0.0525268	0.336793±0.00673586	2.88931±0.0577862
1.09318	0.464523	11.2381	±	0.0109318	0.00464523	0.112381		1.09318±0.0109318	0.464523±0.00464523	11.2381±0.112381		1.09318±0.0109318	0.464523±0.00464523	11.2381±0.112381
9.78748	3.38215	12.3101	±	0.489374	0.169108	0.615505		9.78748±0.489374	3.38215±0.1691075	12.3101±0.615505		9.78748±0.489374	3.38215±0.1691075	12.3101±0.615505
7.32137	0.439134	8.3656	±	0.292855	0.0175654	0.334624		7.32137±0.2928548	0.439134±0.01756536	8.3656±0.334624		7.32137±0.2928548	0.439134±0.01756536	8.3656±0.334624
3.21207	0.145523	0.88686	±	0.0963621	0.00436569	0.0266058		3.21207±0.0963621	0.145523±0.00436569	0.88686±0.0266058		3.21207±0.0963621	0.145523±0.00436569	0.88686±0.0266058
0.259029	0	0.166422	±	0.00518058	0	0.00332844		0.259029±0.00518058	0±0	0.166422±0.00332844		0.259029±0.00518058	0±0	0.166422±0.00332844
1.30548	0.0738337	5.05988	±	0.0130548	0.000738337	0.0505988		1.30548±0.0130548	0.0738337±0.000738337	5.05988±0.0505988		1.30548±0.0130548	0.0738337±0.000738337	5.05988±0.0505988
0.703351	0.0541477	0.269307	±	0.0351675	0.00270739	0.0134654		0.703351±0.03516755	0.0541477±0.002707385	0.269307±0.01346535		0.703351±0.03516755	0.0541477±0.002707385	0.269307±0.01346535
0.510388	0	1.68416	±	0.0204155	0	0.0673664		0.510388±0.02041552	0±0	1.68416±0.0673664		0.510388±0.02041552	0±0	1.68416±0.0673664
0.335043	0.238839	0	±	0.0100513	0.00716517	0		0.335043±0.01005129	0.238839±0.00716517	0±0		0.335043±0.01005129	0.238839±0.00716517	0±0
0.338883	0	0.0281826	±	0.00677766	0	0.000563652		0.338883±0.00677766	0±0	0.0281826±0.000563652		0.338883±0.00677766	0±0	0.0281826±0.000563652
0.131144	0	0.0646534	±	0.00131144	0	0.000646534		0.131144±0.00131144	0±0	0.0646534±0.000646534		0.131144±0.00131144	0±0	0.0646534±0.000646534
10.9303	0.7139	86.9548	±	0.546515	0.035695	4.34774		10.9303±0.546515	0.7139±0.035695	86.9548±4.34774		10.9303±0.546515	0.7139±0.035695	86.9548±4.34774
2.58768	0.405935	11.1921	±	0.103507	0.0162374	0.447682		2.58768±0.1035072	0.405935±0.0162374	11.19205±0.447682		2.58768±0.1035072	0.405935±0.0162374	11.19205±0.447682
29.163	3.98992	5.64538	±	0.87489	0.119698	0.169361		29.163±0.87489	3.98992±0.1196976	5.64538±0.1693614		29.163±0.87489	3.98992±0.1196976	5.64538±0.1693614
5.38998	0.161101	0.924296	±	0.1078	0.00322202	0.0184859		5.38998±0.1077996	0.161101±0.00322202	0.924296±0.01848592		5.38998±0.1077996	0.161101±0.00322202	0.924296±0.01848592
3.60295	0.434133	1.3161	±	0.0360295	0.00434133	0.013161		3.60295±0.0360295	0.434133±0.00434133	1.3161±0.013161		3.60295±0.0360295	0.434133±0.00434133	1.3161±0.013161
1.65376	0.457736	1.18902	±	0.082688	0.0228868	0.059451		1.65376±0.082688	0.457736±0.0228868	1.18902±0.059451		1.65376±0.082688	0.457736±0.0228868	1.18902±0.059451
1.0628	0.0860259	0.460202	±	0.042512	0.00344104	0.0184081		1.0628±0.042512	0.0860259±0.003441036	0.460202±0.01840808		1.0628±0.042512	0.0860259±0.003441036	0.460202±0.01840808
1.74071	0	2.36281	±	0.0522213	0	0.0708843		1.74071±0.0522213	0±0	2.36281±0.0708843		1.74071±0.0522213	0±0	2.36281±0.0708843
1.17065	0.128088	0.212826	±	0.023413	0.00256176	0.00425652		1.17065±0.023413	0.128088±0.00256176	0.212826±0.00425652		1.17065±0.023413	0.128088±0.00256176	0.212826±0.00425652
1.94604	0	0.547813	±	0.0194604	0	0.00547813		1.94604±0.0194604	0±0	0.547813±0.00547813		1.94604±0.0194604	0±0	0.547813±0.00547813
1.1703	0	0.272935	±	0.058515	0	0.0136467		1.1703±0.058515	0±0	0.272935±0.01364675		1.1703±0.058515	0±0	0.272935±0.01364675
0.550483	0.306527	0.50934	±	0.0220193	0.0122611	0.0203736		0.550483±0.02201932	0.306527±0.01226108	0.50934±0.0203736		0.550483±0.02201932	0.306527±0.01226108	0.50934±0.0203736
0	0	0.0769367	±	0	0	0.0023081		0±0	0±0	0.0769367±0.002308101		0±0	0±0	0.0769367±0.002308101
0.500556	0	0.0516252	±	0.0100111	0	0.0010325		0.500556±0.01001112	0±0	0.0516252±0.001032504		0.500556±0.01001112	0±0	0.0516252±0.001032504
29.6945	1.25114	3.16072	±	0.296945	0.0125114	0.0316072		29.6945±0.296945	1.25114±0.0125114	3.16072±0.0316072		29.6945±0.296945	1.25114±0.0125114	3.16072±0.0316072
0	0	0	±	0	0	0		0±0	0±0	0±0		0±0	0±0	0±0
1.19809	0.13758	0.36681	±	0.0479236	0.0055032	0.0146724		1.19809±0.0479236	0.13758±0.0055032	0.36681±0.0146724		1.19809±0.0479236	0.13758±0.0055032	0.36681±0.0146724
0.197521	0	0	±	0.00592563	0	0		0.197521±0.00592563	0±0	0±0		0.197521±0.00592563	0±0	0±0
25.4738	0.841645	89.1486	±	0.509476	0.0168329	1.78297		25.4738±0.509476	0.841645±0.0168329	89.1486±1.782972		25.4738±0.509476	0.841645±0.0168329	89.1486±1.782972
0.684782	0	0.0570153	±	0.00684782	0	0.000570153		0.684782±0.00684782	0±0	0.0570153±0.000570153		0.684782±0.00684782	0±0	0.0570153±0.000570153
2.72541	0.697353	4.68849	±	0.136271	0.0348677	0.234425		2.72541±0.1362705	0.697353±0.03486765	4.68849±0.2344245		2.72541±0.1362705	0.697353±0.03486765	4.68849±0.2344245
1.21468	0.382816	2.30146	±	0.0485872	0.0153126	0.0920584		1.21468±0.0485872	0.382816±0.01531264	2.30146±0.0920584		1.21468±0.0485872	0.382816±0.01531264	2.30146±0.0920584
20.5473	5.41964	10.1199	±	0.616419	0.162589	0.303597		20.5473±0.616419	5.41964±0.1625892	10.1199±0.303597		20.5473±0.616419	5.41964±0.1625892	10.1199±0.303597
0.508395	0.0694812	0.211858	±	0.0101679	0.00138962	0.00423716		0.508395±0.0101679	0.0694812±0.001389624	0.211858±0.00423716		0.508395±0.0101679	0.0694812±0.001389624	0.211858±0.00423716
6.97289	9.53781	11.5186	±	0.0697289	0.0953781	0.115186		6.97289±0.0697289	9.53781±0.0953781	11.5186±0.115186		6.97289±0.0697289	9.53781±0.0953781	11.5186±0.115186
4.82031	0.869747	11.421	±	0.241016	0.0434874	0.57105		4.82031±0.2410155	0.869747±0.04348735	11.421±0.57105		4.82031±0.2410155	0.869747±0.04348735	11.421±0.57105
2.09639	3.71845	2.75779	±	0.0838556	0.148738	0.110312		2.09639±0.0838556	3.71845±0.148738	2.75779±0.1103116		2.09639±0.0838556	3.71845±0.148738	2.75779±0.1103116
1.75949	1.01288	3.59022	±	0.0527847	0.0303864	0.107707		1.75949±0.0527847	1.01288±0.0303864	3.59022±0.1077066		1.75949±0.0527847	1.01288±0.0303864	3.59022±0.1077066
27.0148	1.07023	77.7592	±	0.540296	0.0214046	1.55518		27.0148±0.540296	1.07023±0.0214046	77.7592±1.555184		27.0148±0.540296	1.07023±0.0214046	77.7592±1.555184
0.420961	0	0.0650526	±	0.00420961	0	0.000650526		0.420961±0.00420961	0±0	0.0650526±0.000650526		0.420961±0.00420961	0±0	0.0650526±0.000650526
0.67866	0	0.913299	±	0.033933	0	0.045665		0.67866±0.033933	0±0	0.913299±0.04566495		0.67866±0.033933	0±0	0.913299±0.04566495
0.815709	0	1.34699	±	0.0326284	0	0.0538796		0.815709±0.03262836	0±0	1.34699±0.0538796		0.815709±0.03262836	0±0	1.34699±0.0538796
3.17245	0	4.04043	±	0.0951735	0	0.121213		3.17245±0.0951735	0±0	4.04043±0.1212129		3.17245±0.0951735	0±0	4.04043±0.1212129
0.359744	0	0	±	0.00719488	0	0		0.359744±0.00719488	0±0	0±0		0.359744±0.00719488	0±0	0±0
1.84845	0.257027	1.10679	±	0.0184845	0.00257027	0.0110679		1.84845±0.0184845	0.257027±0.00257027	1.10679±0.0110679		1.84845±0.0184845	0.257027±0.00257027	1.10679±0.0110679
1.6607	0	0	±	0.083035	0	0		1.6607±0.083035	0±0	0±0		1.6607±0.083035	0±0	0±0
4.04638	2.47651	8.13229	±	0.161855	0.0990604	0.325292		4.04638±0.1618552	2.47651±0.0990604	8.13229±0.3252916		4.04638±0.1618552	2.47651±0.0990604	8.13229±0.3252916
0.658359	0	0.372716	±	0.0197508	0	0.0111815		0.658359±0.01975077	0±0	0.372716±0.01118148		0.658359±0.01975077	0±0	0.372716±0.01118148
0.90042	0.0297299	0.626325	±	0.0180084	0.000594598	0.0125265		0.90042±0.0180084	0.0297299±0.000594598	0.626325±0.0125265		0.90042±0.0180084	0.0297299±0.000594598	0.626325±0.0125265
0.325579	0	0.0374225	±	0.00325579	0	0.000374225		0.325579±0.00325579	0±0	0.0374225±0.000374225		0.325579±0.00325579	0±0	0.0374225±0.000374225
1.06062	0.748084	0.615424	±	0.053031	0.0374042	0.0307712		1.06062±0.053031	0.748084±0.0374042	0.615424±0.0307712		1.06062±0.053031	0.748084±0.0374042	0.615424±0.0307712
2.05901	0.0996793	1.02264	±	0.0823604	0.00398717	0.0409056		2.05901±0.0823604	0.0996793±0.003987172	1.02264±0.0409056		2.05901±0.0823604	0.0996793±0.003987172	1.02264±0.0409056
17.5673	6.40206	18.9678	±	0.527019	0.192062	0.569034		17.5673±0.527019	6.40206±0.1920618	18.9678±0.569034		17.5673±0.527019	6.40206±0.1920618	18.9678±0.569034
2.17132	0.172325	0.450963	±	0.0434264	0.0034465	0.00901926		2.17132±0.0434264	0.172325±0.0034465	0.450963±0.00901926		2.17132±0.0434264	0.172325±0.0034465	0.450963±0.00901926
0.67506	0	1.30063	±	0.0067506	0	0.0130063		0.67506±0.0067506	0±0	1.30063±0.0130063		0.67506±0.0067506	0±0	1.30063±0.0130063
14.8515	4.37582	17.0634	±	0.742575	0.218791	0.85317		14.8515±0.742575	4.37582±0.218791	17.0634±0.85317		14.8515±0.742575	4.37582±0.218791	17.0634±0.85317
218.281	51.1551	109.847	±	8.73124	2.0462	4.39388		218.281±8.73124	51.1551±2.046204	109.847±4.39388		218.281±8.73124	51.1551±2.046204	109.847±4.39388
6.39064	2.1282	7.34282	±	0.191719	0.063846	0.220285		6.39064±0.1917192	2.1282±0.063846	7.34282±0.2202846		6.39064±0.1917192	2.1282±0.063846	7.34282±0.2202846
7.54684	0.0647342	14.5254	±	0.150937	0.00129468	0.290508		7.54684±0.1509368	0.0647342±0.001294684	14.5254±0.290508		7.54684±0.1509368	0.0647342±0.001294684	14.5254±0.290508
7.25674	2.82463	4.92708	±	0.0725674	0.0282463	0.0492708		7.25674±0.0725674	2.82463±0.0282463	4.92708±0.0492708		7.25674±0.0725674	2.82463±0.0282463	4.92708±0.0492708
0.594109	0.0574989	0.235266	±	0.0297055	0.00287495	0.0117633		0.594109±0.02970545	0.0574989±0.002874945	0.235266±0.0117633		0.594109±0.02970545	0.0574989±0.002874945	0.235266±0.0117633
1.11264	0.0595924	1.58595	±	0.0445056	0.0023837	0.063438		1.11264±0.0445056	0.0595924±0.002383696	1.58595±0.063438		1.11264±0.0445056	0.0595924±0.002383696	1.58595±0.063438
125.993	26.2368	138.099	±	3.77979	0.787104	4.14297		125.993±3.77979	26.2368±0.787104	138.099±4.14297		125.993±3.77979	26.2368±0.787104	138.099±4.14297
0.412444	0	1.25433	±	0.00824888	0	0.0250866		0.412444±0.00824888	0±0	1.25433±0.0250866		0.412444±0.00824888	0±0	1.25433±0.0250866
2.42383	0.386974	2.42532	±	0.0242383	0.00386974	0.0242532		2.42383±0.0242383	0.386974±0.00386974	2.42532±0.0242532		2.42383±0.0242383	0.386974±0.00386974	2.42532±0.0242532
1.23753	0.492794	2.45177	±	0.0618765	0.0246397	0.122588		1.23753±0.0618765	0.492794±0.0246397	2.45177±0.1225885		1.23753±0.0618765	0.492794±0.0246397	2.45177±0.1225885
0.561229	0	0.401353	±	0.0224492	0	0.0160541		0.561229±0.02244916	0±0	0.401353±0.01605412		0.561229±0.02244916	0±0	0.401353±0.01605412
0	0	0	±	0	0	0		0±0	0±0	0±0		0±0	0±0	0±0
1.88397	0	0.301555	±	0.0376794	0	0.0060311		1.88397±0.0376794	0±0	0.301555±0.0060311		1.88397±0.0376794	0±0	0.301555±0.0060311
3.72517	0	22.4562	±	0.0372517	0	0.224562		3.72517±0.0372517	0±0	22.4562±0.224562		3.72517±0.0372517	0±0	22.4562±0.224562
0.437219	0	0.115341	±	0.021861	0	0.00576705		0.437219±0.02186095	0±0	0.115341±0.00576705		0.437219±0.02186095	0±0	0.115341±0.00576705
