# Supplementary material for: Methylation of miRNA genes in the response to temperature stress in Populus simonii
Source: Front Plant Sci. 2015 Oct 30;6:921. doi: 10.3389/fpls.2015.00921 (PMC4626561; doi:10.3389/fpls.2015.00921)
Supplement: Supplementary file 5 [file Data_Sheet_5.XLS]

## Sheet: Sheet1
Excel S4. The bisulfite sequencing of candidate differentially methylated sequence
X represents the 5-methylcytosine. The candidate differentially methylated sequence ID derives from Excel S2.
candidate differentially methylated sequence ID		DNA sequence
		control	Heat	Cold
1	clone 1	TATTTXXTTXTGAXCCXXXTXXCCXXXXCCXXXXTGAXXCCXAGXCCXGAXTTXXACTAXXGTCTTXGTATXTXTXGTGTTTCCTXAXTXTAGGTCTXAGATGAXGTTTTGTAGTAGAXAXGAGAGATAGAAGAXAGTTGTTGTAGTGTTXAXGGAGGAGAGGTGTGTTGAGGGTTAAGATAACCTAAGAXTTGAGAAAA	TATTTCXTTCXGAXXCCXTCCXXCCXXXXCCXXTGAXCCCCAGCXCXGAXTTXXAXTAXXGTCTTCGTATXTXTXGTGTTTCXTCACTXTAGGTXTXAGATGACGTTTTGTAGTAGAXAXGAGAGATAGAAGAXAGTTGTTGTAGTGTTXAXGGAGGAGAGGTGTGTTGAGGGTTAAGATAACXTAAGAXTTGAGAAAA	TATTTXXTTXTGAXCCXXXTXXCCXXXXCCXXXXTGAXXCCXAGXCCXGAXTTXXACTAXXGTCTTXGTATXTXTXGTGTTTCCTXAXTXTAGGTCTXAGATGAXGTTTTGTAGTAGAXAXGAGAGATAGAAGAXAGTTGTTGTAGTGTTXAXGGAGGAGAGGTGTGTTGAGGGTTAAGATAACCTAAGAXTTGAGAAAA
	clone 2	TATTTXXTTXTGAXCCXXCTXXCCXXXXCCXCXXTGAXXCCXAGXCCXGAXTTXXACTAXXGTCTTXGTATXTXTXGTGTTTCCTXAXTXTAGGTCTXAGATGAXGTTTTGTAGTAGAXACGAGAGATAGAAGAXAGTTGTTGTAGTGTTXAXGGAGGAGAGGTGTGTTGAGGGTTAAGATAACCTAAGAXTTGAGAAAA	TATTTCXTTCCGAXXCCXTCCXXCCXXXXCCXXTGAXCCCCAGCXCXGAXTTXXAXTAXXGTCTTCGTATXTXTXGTGTTTCXTCACTXTAGGTXTXAGATGACGTTTTGTAGTAGAXAXGAGAGATAGAAGAXAGTTGTTGTAGTGTTCACGGAGGAGAGGTGTGTTGAGGGTTAAGATAACXTAAGAXTTGAGAAAA	TATTTXXTTXTGAXCCXXCTXXCCXXXXCCXCXXTGACCCCXAGXCCXGAXTTXXACTAXXGTCTTXGTATXTXTXGTGTTTCCTXAXTXTAGGTCTXAGATGAXGTTTTGTAGTAGAXACGAGAGATAGAAGAXAGTTGTTGTAGTGTTXAXGGAGGAGAGGTGTGTTGAGGGTTAAGATAACCTAAGAXTTGAGAAAA
	clone 3	TATTTXXTTXTGAXCCXXCTXXCCXXXXCCXCXXTGAXXCCXAGXCCXGAXTTXXACTAXXGTCTTXGTATXTXTXGTGTTTCCTXAXTXTAGGTCTXAGATGAXGTTTTGTAGTAGAXAXGAGAGATAGAAGAXAGTTGTTGTAGTGTTXAXGGAGGAGAGGTGTGTTGAGGGTTAAGATAACCTAAGAXTTGAGAAAA	TATTTCXTTCXGAXXCCXTCCXXCCXXXXCCXXTGAXCCCCAGCXCXGAXTTXXAXTAXXGTCTTCGTATXTXTCGTGTTTCXTCACTXTAGGTXTXAGATGACGTTTTGTAGTAGAXAXGAGAGATAGAAGACAGTTGTTGTAGTGTTCACGGAGGAGAGGTGTGTTGAGGGTTAAGATAACXTAAGAXTTGAGAAAA	TATTTXXTTXTGAXCCXCCTXXCCXCCCCCXCXXTGACCCCXAGXCCXGAXTTXXACTAXXGTCTTXGTATXTCTXGTGTTTCCTXAXTXTAGGTCTXAGATGACGTTTTGTAGTAGACAXGAGAGATAGAAGAXAGTTGTTGTAGTGTTXAXGGAGGAGAGGTGTGTTGAGGGTTAAGATAACCTAAGAXTTGAGAAAA
	clone 4	TATTTXXTTXTGAXCCXXXTXXCCXXXXCCXXXXTGAXXCCXAGXCCXGAXTTXXACTAXXGTCTTXGTATXTXTXGTGTTTCCTXAXTXTAGGTCTXAGATGAXGTTTTGTAGTAGAXAXGAGAGATAGAAGAXAGTTGTTGTAGTGTTXAXGGAGGAGAGGTGTGTTGAGGGTTAAGATAACCTAAGAXTTGAGAAAA	TATTTCXTTCXGAXXCCXTCCXXCCXCCXCCXXTGAXCCCCAGCXCXGAXTTXXAXTAXXGTCTTCGTATXTXTXGTGTTTCXTCACTXTAGGTXTXAGATGACGTTTTGTAGTAGAXAXGAGAGATAGAAGACAGTTGTTGTAGTGTTCACGGAGGAGAGGTGTGTTGAGGGTTAAGATAACXTAAGAXTTGAGAAAA	TATTTXXTTXTGAXCCXXXTXXCCXCCXCCXXXXTGAXXCCXAGXCCXGAXTTXXACTAXXGTCTTXGTATXTXTXGTGTTTCCTXAXTXTAGGTCTXAGATGAXGTTTTGTAGTAGAXAXGAGAGATAGAAGAXAGTTGTTGTAGTGTTXAXGGAGGAGAGGTGTGTTGAGGGTTAAGATAACCTAAGAXTTGAGAAAA
	clone 5	TATTTXXTTXTGAXCCXXXTXXCCXXXXCCXXXXTGAXXCCXAGXCCXGAXTTXXACTAXXGTCTTXGTATXTXTXGTGTTTCCTXAXTXTAGGTCTXAGATGAXGTTTTGTAGTAGAXAXGAGAGATAGAAGAXAGTTGTTGTAGTGTTXAXGGAGGAGAGGTGTGTTGAGGGTTAAGATAACCTAAGAXTTGAGAAAA	TATTTCXTTCXGAXXCCXTCCXXCCXXXXCCXXTGAXCCCCAGCXCXGAXTTCCAXTAXXGTCTTCGTATXTXTXGTGTTTCXTCACTXTAGGTXTXAGATGACGTTTTGTAGTAGAXAXGAGAGATAGAAGACAGTTGTTGTAGTGTTXAXGGAGGAGAGGTGTGTTGAGGGTTAAGATAACXTAAGAXTTGAGAAAA	TATTTXXTTXTGAXCCCCXTXXCCXXXXCCXXXXTGACXCCXAGXCCXGAXTTXXACTAXXGTCTTXGTATXTCTXGTGTTTCCTXAXTXTAGGTCTXAGATGAXGTTTTGTAGTAGAXAXGAGAGATAGAAGAXAGTTGTTGTAGTGTTXAXGGAGGAGAGGTGTGTTGAGGGTTAAGATAACCTAAGAXTTGAGAAAA
	clone 6	TATTTXXTTCTGACCCXXXTXXCCXXXXCCXXXXTGAXXCCXAGXCCXGAXTTXXACTAXXGTCTTXGTATXTCTXGTGTTTCCTXACTXTAGGTCTXAGATGAXGTTTTGTAGTAGAXAXGAGAGATAGAAGAXAGTTGTTGTAGTGTTXAXGGAGGAGAGGTGTGTTGAGGGTTAAGATAACCTAAGACTTGAGAAAA	TATTTCXTTCXGACCCCXTCCCCCCXXXXCCXXTGAXCCCCAGCXCXGAXTTXXAXTACCGTCTTCGTATXTXTXGTGTTTCCTCACTXTAGGTXTXAGATGACGTTTTGTAGTAGAXAXGAGAGATAGAAGACAGTTGTTGTAGTGTTXAXGGAGGAGAGGTGTGTTGAGGGTTAAGATAACXTAAGAXTTGAGAAAA	TATTTXXTTCTGACCCXXXTXXCCXXXXCCXXXXTGACXCCXAGXCCXGAXTTXXACTAXXGTCTTXGTATXTCTXGTGTTTCCTXACTXTAGGTCTXAGATGAXGTTTTGTAGTAGAXAXGAGAGATAGAAGAXAGTTGTTGTAGTGTTXAXGGAGGAGAGGTGTGTTGAGGGTTAAGATAACCTAAGACTTGAGAAAA
	clone 7	TATTTXXTTXTGACCCXXXTXXCCXXXXCCXXXXTGAXXCCXAGXCCXGAXTTXXACTAXXGTCTTXGTATXTXTXGTGTTTCCTXAXTXTAGGTCTXAGATGAXGTTTTGTAGTAGAXAXGAGAGATAGAAGAXAGTTGTTGTAGTGTTXAXGGAGGAGAGGTGTGTTGAGGGTTAAGATAACCTAAGAXTTGAGAAAA	TATTTCXTTCXGAXXCCXTCCXXCCXXXXCCXXTGAXCCCCAGCXCXGACTTXXAXTAXXGTCTTCGTATXTXTXGTGTTTCXTCACTXTAGGTXTXAGATGACGTTTTGTAGTAGAXAXGAGAGATAGAAGACAGTTGTTGTAGTGTTXAXGGAGGAGAGGTGTGTTGAGGGTTAAGATAACXTAAGAXTTGAGAAAA	TATTTXXTTXTGACCCCCXTXXCCXXCCCCXXXXTGACXCCXAGXCCXGAXTTXXACTAXXGTCTTXGTATXTXTXGTGTTTCCTXAXTXTAGGTCTXAGATGACGTTTTGTAGTAGACAXGAGAGATAGAAGAXAGTTGTTGTAGTGTTXAXGGAGGAGAGGTGTGTTGAGGGTTAAGATAACCTAAGAXTTGAGAAAA
	clone 8	TATTTXXTTXTGAXCCXXXTXXCCXXXXCCXXXXTGAXXCCXAGXCCXGAXTTXXACTAXXGTCTTXGTATXTXTXGTGTTTCCTXAXTXTAGGTCTXAGATGAXGTTTTGTAGTAGAXAXGAGAGATAGAAGAXAGTTGTTGTAGTGTTXAXGGAGGAGAGGTGTGTTGAGGGTTAAGATAACCTAAGAXTTGAGAAAA	TATTTCXTTCXGAXXCCXTCCXXCCXCCXCCXXTGAXCCCCAGCXCXGAXTTXXAXTAXXGTCTTCGTATXTXTXGTGTTTCXTCACTCTAGGTXTCAGATGACGTTTTGTAGTAGAXACGAGAGATAGAAGAXAGTTGTTGTAGTGTTXAXGGAGGAGAGGTGTGTTGAGGGTTAAGATAACXTAAGAXTTGAGAAAA	TATTTXXTTXTGAXCCXXXTXXCCXXXXCCXXXXTGACCCCXAGXCCXGAXTTXXACTAXXGTCTTXGTATXTXTXGTGTTTCCTXAXTXTAGGTCTXAGATGAXGTTTTGTAGTAGAXAXGAGAGATAGAAGAXAGTTGTTGTAGTGTTXAXGGAGGAGAGGTGTGTTGAGGGTTAAGATAACCTAAGAXTTGAGAAAA
	clone 9	TATTTXXTTXTGAXCCXXXTXXCCXXXXCCXXXXTGAXXCCXAGXCCXGAXTTXXACTAXXGTCTTXGTATXTXTXGTGTTTCCTXAXTXTAGGTCTXAGATGAXGTTTTGTAGTAGAXAXGAGAGATAGAAGAXAGTTGTTGTAGTGTTXAXGGAGGAGAGGTGTGTTGAGGGTTAAGATAACCTAAGAXTTGAGAAAA	TATTTCXTTCXGACCCCXTCCXXCCXXXXCCXXTGAXCCCCAGCXCXGAXTTXXAXTAXXGTCTTCGTATXTXTXGTGTTTCXTCACTXTAGGTXTXAGATGACGTTTTGTAGTAGACACGAGAGATAGAAGACAGTTGTTGTAGTGTTXAXGGAGGAGAGGTGTGTTGAGGGTTAAGATAACXTAAGAXTTGAGAAAA	TATTTXXTTXTGAXCCCCXTXXCCXXXXCCXXXXTGACXCCXAGXCCXGAXTTXXACTAXXGTCTTXGTATXTXTXGTGTTTCCTXAXTXTAGGTCTXAGATGAXGTTTTGTAGTAGAXAXGAGAGATAGAAGAXAGTTGTTGTAGTGTTXAXGGAGGAGAGGTGTGTTGAGGGTTAAGATAACCTAAGAXTTGAGAAAA
	clone 10	TATTTXXTTCTGAXCCXXXTXXCCXXXXCCXXXXTGAXXCCXAGXCCXGACTTXXACTAXXGTCTTXGTATXTXTXGTGTTTCCTXAXTXTAGGTCTXAGATGACGTTTTGTAGTAGAXAXGAGAGATAGAAGAXAGTTGTTGTAGTGTTXAXGGAGGAGAGGTGTGTTGAGGGTTAAGATAACCTAAGAXTTGAGAAAA	TATTTCXTTCXGAXXCCXTCCXXCCXXXXCCXXTGAXCCCCAGCXCXGAXTTXXAXTAXXGTCTTCGTATXTXTXGTGTTTCXTCACTXTAGGTCTCAGATGACGTTTTGTAGTAGAXAXGAGAGATAGAAGAXAGTTGTTGTAGTGTTXAXGGAGGAGAGGTGTGTTGAGGGTTAAGATAACXTAAGAXTTGAGAAAA	TATTTXXTTCTGAXCCXXXTXXCCXXXXCCXXXXTGACXCCXAGXCCXGACTTXXACTAXXGTCTTXGTATXTXTXGTGTTTCCTXAXTXTAGGTCTXAGATGACGTTTTGTAGTAGAXAXGAGAGATAGAAGAXAGTTGTTGTAGTGTTXAXGGAGGAGAGGTGTGTTGAGGGTTAAGATAACCTAAGAXTTGAGAAAA
	clone 11	TATTTXXTTXTGACCCXXXTXXCCXXXXCCXXXXTGAXXCCXAGXCCXGAXTTXXACTAXXGTCTTXGTATXTXTXGTGTTTCCTXAXTXTAGGTCTXAGATGAXGTTTTGTAGTAGAXAXGAGAGATAGAAGAXAGTTGTTGTAGTGTTXAXGGAGGAGAGGTGTGTTGAGGGTTAAGATAACCTAAGAXTTGAGAAAA	TATTTCXTTCXGAXXCCXTCCXXCCCCXXCCXXTGAXCCCCAGCXCXGAXTTXXAXTAXXGTCTTCGTATXTXTXGTGTTTCXTCACTXTAGGTXTXAGATGACGTTTTGTAGTAGAXAXGAGAGATAGAAGACAGTTGTTGTAGTGTTXAXGGAGGAGAGGTGTGTTGAGGGTTAAGATAACXTAAGAXTTGAGAAAA	TATTTXXTTXTGACCCCCCTXXCCXXXXCCXXXXTGACXCCXAGXCCXGAXTTXXACTAXXGTCTTXGTATXTCTXGTGTTTCCTXAXTXTAGGTCTXAGATGACGTTTTGTAGTAGACAXGAGAGATAGAAGAXAGTTGTTGTAGTGTTXAXGGAGGAGAGGTGTGTTGAGGGTTAAGATAACCTAAGAXTTGAGAAAA
	clone 12	TATTTXXTTXTGAXCCCXXTXCCCXXXXCCXCXXTGAXCCCXAGXCCXGAXTTXXACTAXXGTCTTXGTATXTXTXGTGTTTCCTXAXTXTAGGTCTXAGATGAXGTTTTGTAGTAGAXAXGAGAGATAGAAGAXAGTTGTTGTAGTGTTXAXGGAGGAGAGGTGTGTTGAGGGTTAAGATAACCTAAGAXTTGAGAAAA	TATTTCXTTCXGAXXCCXTCCXXCCXXXXCCXXTGAXCCCCAGCXCXGAXTTXXAXTAXXGTCTTCGTATXTXTXGTGTTTCXTCACTXTAGGTXTXAGATGACGTTTTGTAGTAGAXAXGAGAGATAGAAGAXAGTTGTTGTAGTGTTXAXGGAGGAGAGGTGTGTTGAGGGTTAAGATAACXTAAGAXTTGAGAAAA	TATTTXXTTXTGAXCCCXXTXCCCXCCXCCXCXXTGACCCCXAGXCCXGAXTTXXACTAXXGTCTTXGTATXTXTXGTGTTTCCTXAXTXTAGGTCTXAGATGAXGTTTTGTAGTAGAXAXGAGAGATAGAAGAXAGTTGTTGTAGTGTTXAXGGAGGAGAGGTGTGTTGAGGGTTAAGATAACCTAAGAXTTGAGAAAA
	clone 13	TATTTXXTTXTGACCCXXXTXXCCXXXXCCCCXXXXTGACXCCXAGXCCXGAXTTXXACTAXXGTCTTXGTATXTXTXGTGTTTCCTXAXTXTAGGTCTXAGATGAXGTTTTGTAGTAGAXAXGAGAGATAGAAGAXAGTTGTTGTAGTGTTXAXGGAGGAGAGGTGTGTTGAGGGTTAAGATAACCTAAGAXTTGAGAAAA	TATTTCXTTCXGACCCCXTCCXXCCCCCCCCXXTGAXCCCCAGCXCXGAXTTXXAXTAXXGTCTTCGTATXTXTXGTGTTTCXTCACTXTAGGTXTXAGATGACGTTTTGTAGTAGAXAXGAGAGATAGAAGAXAGTTGTTGTAGTGTTCACGGAGGAGAGGTGTGTTGAGGGTTAAGATAACXTAAGAXTTGAGAAAA	TATTTXXTTXTGACCCXCCTXXCCXXXXCCCCXXTGACXCCXAGXCCXGAXTTXXACTAXXGTCTTXGTATCTXTXGTGTTTCCTXAXTXTAGGTCTXAGATGAXGTTTTGTAGTAGAXAXGAGAGATAGAAGAXAGTTGTTGTAGTGTTXAXGGAGGAGAGGTGTGTTGAGGGTTAAGATAACCTAAGAXTTGAGAAAA
	clone 14	TATTTXXTTXTGAXCCXXXTXXCCXXXXCCXXXXTGAXXCCXAGXCCXGAXTTXXACTAXXGTCTTXGTATXTXTXGTGTTTCCTXAXTXTAGGTCTXAGATGAXGTTTTGTAGTAGAXAXGAGAGATAGAAGAXAGTTGTTGTAGTGTTXAXGGAGGAGAGGTGTGTTGAGGGTTAAGATAACCTAAGAXTTGAGAAAA	TATTTCXTTCXGAXXCCXTCCXXCCXXXXCCXXTGAXCCCCAGCXCXGAXTTXXAXTAXXGTCTTCGTATXTXTXGTGTTTCXTCACTXTAGGTXTXAGATGACGTTTTGTAGTAGAXAXGAGAGATAGAAGAXAGTTGTTGTAGTGTTCACGGAGGAGAGGTGTGTTGAGGGTTAAGATAACXTAAGAXTTGAGAAAA	TATTTXXTTXTGAXCCXXXTXXCCXXXXCCXXXXTGACXCCXAGXCCXGAXTTXXACTAXXGTCTTXGTATXTXTXGTGTTTCCTXAXTXTAGGTCTXAGATGACGTTTTGTAGTAGAXACGAGAGATAGAAGAXAGTTGTTGTAGTGTTXAXGGAGGAGAGGTGTGTTGAGGGTTAAGATAACCTAAGAXTTGAGAAAA
	clone 15	TATTTXXTTXTGAXCCXXXTCCCCXXXXCCXXXXTGAXXCCXAGXCCXGAXTTXXACTAXXGTCTTXGTATXTXTXGTGTTTCCTXAXTXTAGGTCTXAGATGAXGTTTTGTAGTAGAXAXGAGAGATAGAAGAXAGTTGTTGTAGTGTTXAXGGAGGAGAGGTGTGTTGAGGGTTAAGATAACCTAAGAXTTGAGAAAA	TATTTCXTTCXGAXXCCXTCCXXCCCCCXCCXXTGAXCCCCAGCXCXGAXTTXXAXTAXXGTCTTCGTATXTXTXGTGTTTCXTCACTXTAGGTXTXAGATGACGTTTTGTAGTAGAXAXGAGAGATAGAAGAXAGTTGTTGTAGTGTTCACGGAGGAGAGGTGTGTTGAGGGTTAAGATAACXTAAGAXTTGAGAAAA	TATTTXXTTXTGAXCCXXXTCCCCXXXXCCXXXXTGACXCCXAGXCCXGAXTTXXACTAXXGTCTTXGTATXTXTXGTGTTTCCTXAXTXTAGGTCTXAGATGAXGTTTTGTAGTAGAXAXGAGAGATAGAAGAXAGTTGTTGTAGTGTTXAXGGAGGAGAGGTGTGTTGAGGGTTAAGATAACCTAAGAXTTGAGAAAA
	clone 16	TATTTXXTTXTGAXCCXXXTXXCCXXXXCCXXXXTGAXXCCXAGXCCXGAXTTXXACTAXXGTCTTXGTATXTXTXGTGTTTCCTXAXTXTAGGTCTXAGATGAXGTTTTGTAGTAGAXAXGAGAGATAGAAGAXAGTTGTTGTAGTGTTXAXGGAGGAGAGGTGTGTTGAGGGTTAAGATAACCTAAGAXTTGAGAAAA	TATTTCXTTCXGAXXCCXTCCXXCCXXXXCCXXTGAXCCCCAGCXCXGAXTTXXAXTAXXGTCTTCGTATXTXTXGTGTTTCXTCACTCTAGGTXTXAGATGACGTTTTGTAGTAGAXAXGAGAGATAGAAGAXAGTTGTTGTAGTGTTCACGGAGGAGAGGTGTGTTGAGGGTTAAGATAACXTAAGAXTTGAGAAAA	TATTTXXTTXTGAXCCXXXTXXCCXXXXCCXCCXTGACXCCXAGXCCXGAXTTXXACTAXXGTCTTXGTATXTXTXGTGTTTCCTXAXTXTAGGTCTXAGATGAXGTTTTGTAGTAGAXAXGAGAGATAGAAGAXAGTTGTTGTAGTGTTXAXGGAGGAGAGGTGTGTTGAGGGTTAAGATAACCTAAGAXTTGAGAAAA
	clone 17	TATTTXXTTCTGAXCCXXXTXXCCXCXCCCXXXXTGACXCCXAGXCCXGAXTTXXACTACXGTCTTXGTATXTXTXGTGTTTCCTXAXTXTAGGTCTXAGATGAXGTTTTGTAGTAGAXAXGAGAGATAGAAGAXAGTTGTTGTAGTGTTXAXGGAGGAGAGGTGTGTTGAGGGTTAAGATAACCTAAGAXTTGAGAAAA	TATTTCXTTCXGAXXCCXTCCXCCCXXXXCCXXTGAXCCCCAGCXCXGAXTTXXAXTAXXGTCTTCGTATXTXTXGTGTTTCXTCACTCTAGGTXTXAGATGACGTTTTGTAGTAGAXAXGAGAGATAGAAGAXAGTTGTTGTAGTGTTCACGGAGGAGAGGTGTGTTGAGGGTTAAGATAACXTAAGAXTTGAGAAAA	TATTTXXTTCTGAXCCXXXTXXCCXCXCCCXCCXTGACXCCXAGXCCXGAXTTXXACTACXGTCTTXGTATXTXTXGTGTTTCCTXAXTXTAGGTCTCAGATGACGTTTTGTAGTAGACAXGAGAGATAGAAGAXAGTTGTTGTAGTGTTXAXGGAGGAGAGGTGTGTTGAGGGTTAAGATAACCTAAGAXTTGAGAAAA
	clone 18	TATTTXXTTXTGAXCCXXXTXXCCXXXXCCXXXXTGAXXCCXAGXCCXGAXTTXXACTAXXGTCTTXGTATXTXTXGTGTTTCCTXAXTXTAGGTCTXAGATGAXGTTTTGTAGTAGAXAXGAGAGATAGAAGAXAGTTGTTGTAGTGTTXAXGGAGGAGAGGTGTGTTGAGGGTTAAGATAACCTAAGAXTTGAGAAAA	TATTTCXTTCXGAXXCCXTCCXXCCXXXXCCXXTGAXCCCCAGCXCXGAXTTXXAXTAXXGTCTTCGTATXTXTXGTGTTTCXTCACTXTAGGTXTXAGATGACGTTTTGTAGTAGAXAXGAGAGATAGAAGAXAGTTGTTGTAGTGTTXAXGGAGGAGAGGTGTGTTGAGGGTTAAGATAACXTAAGAXTTGAGAAAA	TATTTXXTTXTGAXCCXXXTXXCCXXXXCCXCCXTGAXXCCXAGXCCXGAXTTXXACTAXXGTCTTXGTATXTXTXGTGTTTCCTXAXTXTAGGTCTXAGATGAXGTTTTGTAGTAGAXAXGAGAGATAGAAGAXAGTTGTTGTAGTGTTXAXGGAGGAGAGGTGTGTTGAGGGTTAAGATAACCTAAGAXTTGAGAAAA
	clone 19	TATTTXXTTXTGAXCCXXXTXXCCXXXXCCXXXXTGAXXCCXAGXCCXGAXTTXXACTAXXGTCTTXGTATXTXTXGTGTTTCCTXAXTXTAGGTCTXAGATGAXGTTTTGTAGTAGAXAXGAGAGATAGAAGAXAGTTGTTGTAGTGTTXAXGGAGGAGAGGTGTGTTGAGGGTTAAGATAACCTAAGAXTTGAGAAAA	TATTTCXTTCXGAXXCCXTCCCXCCXXXXCCXXTGAXCCCCAGCXCXGAXTTXXAXTAXXGTCTTCGTATXTXTXGTGTTTCXTCACTXTAGGTXTXAGATGACGTTTTGTAGTAGAXAXGAGAGATAGAAGAXAGTTGTTGTAGTGTTXAXGGAGGAGAGGTGTGTTGAGGGTTAAGATAACXTAAGAXTTGAGAAAA	TATTTXXTTXTGAXCCXXXTXXCCXXXXCCXCCXTGAXXCCXAGXCCXGAXTTXXACTAXXGTCTTXGTATXTXTXGTGTTTCCTXAXTXTAGGTCTXAGATGAXGTTTTGTAGTAGAXAXGAGAGATAGAAGAXAGTTGTTGTAGTGTTXAXGGAGGAGAGGTGTGTTGAGGGTTAAGATAACCTAAGAXTTGAGAAAA
	clone 20	TATTTXXTTCTGACCCCXXTXCCCXXXXCCXXXXTGAXXCCXAGXCCXGAXTTCXACTAXXGTCTTXGTATXTCTCGTGTTTCCTCAXTXTAGGTCTXAGATGAXGTTTTGTAGTAGAXAXGAGAGATAGAAGAXAGTTGTTGTAGTGTTXAXGGAGGAGAGGTGTGTTGAGGGTTAAGATAACCTAAGACTTGAGAAAA	TTTTTXAACTTTTTGGTTATXTTAACCCTGAAXXCCCTXTTCXTXXGTGACXAXTACAAXAACTGTXTTCTATXTCTXGTGTXTAXTAXTATAXGTTACCTGAGAXGTAGGGTGAGGAAAXAXGAGAGATAXGAAGAXAGTAGTGAAAGTCGGGGXTGGGGGAGGAGGAGGAGGAGGAGGAGATAAAGAAAXGAGTTAGAAGGTACTAAA	TATTTXXTTCTGACCCCXXTXCCCXXXXCCXXXXTGAXXCCXAGXCCXGAXTTCXACTAXXGTCTTXGTATXTCTCGTGTTTCCTCAXTXTAGGTCTXAGATGAXGTTTTGTAGTAGAXAXGAGAGATAGAAGAXAGTTGTTGTAGTGTTXAXGGAGGAGAGGTGTGTTGAGGGTTAAGATAACCTAAGACTTGAGAAAA
2	clone 1	TTTTTXAACTTTTTGGTTATXTTAACCCTGAAXXCCCTXTTCXTXXGTGACXAXTACAAXAACTGTXTTCTATXTCTXGTGTXTAXTAXTATAXGTTACCTGAGAXGTAGGGTGAGGAAAXAXGAGAGATAXGAAGAXAGTAGTGAAAGTCGGGGXTGGGGGAGGAGGAGGAGGAGGAGGAGATAAAGAAAXGAGTTAGAAGGTACTAAA	TTTTTXAACTTTTTGGTTATCTTAACCCTGAACCCCCTCTTCXTXXGTGACXAXTACAAXAACTGTXTTCTATXTCTXGTGTCTACTACTATACGTTACCTGAGAXGTAGGGTGAGGAAAXAXGAGAGATAXGAAGAXAGTAGTGAAAGTCGGGGXTGGGGGAGGAGGAGGAGGAGGAGGAGATAAAGAAAXGAGTTAGAAGGTACTAAA	TTTTTXAACTTTTTGGTTATXTTAACCCTGAAXXCCCTXTTCXTXXGTGACXAXTACAAXAACTGTXTTCTATXTCTXGTGTXTAXTAXTATAXGTTACCTGAGAXGTAGGGTGAGGAAAXAXGAGAGATAXGAAGAXAGTAGTGAAAGTCGGGGXTGGGGGAGGAGGAGGAGGAGGAGGAGATAAAGAAAXGAGTTAGAAGGTACTAAA
	clone 2	TTTTTXAACTTTTTGGTTATCTTAACCCTGAAXXCCCTXTTCXTXXGTGACXAXTACAAXAACTGTXTTCTATXTCTXGTGTXTAXTAXTATAXGTTACCTGAGAXGTAGGGTGAGGAAAXAXGAGAGATAXGAAGAXAGTAGTGAAAGTCGGGGXTGGGGGAGGAGGAGGAGGAGGAGGAGATAAAGAAAXGAGTTAGAAGGTACTAAA	TTTTTXAACTTTTTGGTTATXTTAACCCTGAACCCCCTCTTCXTXXGTGACXAXTACAAXAACTGTXTTCTATXTCTXGTGTCTACTACTATACGTTACCTGAGAXGTAGGGTGAGGAAAXAXGAGAGATAXGAAGAXAGTAGTGAAAGTCGGGGXTGGGGGAGGAGGAGGAGGAGGAGGAGATAAAGAAAXGAGTTAGAAGGTACTAAA	TTTTTXAACTTTTTGGTTATCTTAACCCTGAAXXCCCTXTTCXTXXGTGACXAXTACAAXAACTGTXTTCTATXTCTXGTGTXTAXTAXTATAXGTTACCTGAGAXGTAGGGTGAGGAAAXAXGAGAGATAXGAAGAXAGTAGTGAAAGTCGGGGXTGGGGGAGGAGGAGGAGGAGGAGGAGATAAAGAAAXGAGTTAGAAGGTACTAAA
	clone 3	TTTTTXAACTTTTTGGTTATXTTAACCCTGAAXXCCCTXTTCXTXXGTGACXAXTACAAXAACTGTXTTCTATXTCTXGTGTXTAXTAXTATAXGTTACCTGAGAXGTAGGGTGAGGAAAXAXGAGAGATAXGAAGAXAGTAGTGAAAGTCGGGGXTGGGGGAGGAGGAGGAGGAGGAGGAGATAAAGAAAXGAGTTAGAAGGTACTAAA	TTTTTXAACTTTTTGGTTATCTTAACCCTGAAXXCCCTCTTCXTXXGTGACXAXTACAAXAACTGTXTTCTATXTCTXGTGTCTACTACTATACGTTACCTGAGAXGTAGGGTGAGGAAAXAXGAGAGATAXGAAGACAGTAGTGAAAGTCGGGGCTGGGGGAGGAGGAGGAGGAGGAGGAGATAAAGAAAXGAGTTAGAAGGTACTAAA	TTTTTXAACTTTTTGGTTATCTTAACCCTGAAXXCCCTXTTCXTXXGTGACXAXTACAAXAACTGTXTTCTATXTCTXGTGTXTAXTAXTATAXGTTACCTGAGAXGTAGGGTGAGGAAAXAXGAGAGATAXGAAGAXAGTAGTGAAAGTCGGGGXTGGGGGAGGAGGAGGAGGAGGAGGAGATAAAGAAAXGAGTTAGAAGGTACTAAA
	clone 4	TTTTTXAACTTTTTGGTTATCTTAACCCTGAAXXCCCTXTTCXTXXGTGACXAXTACAAXAACTGTXTTCTATXTCTXGTGTXTAXTAXTATAXGTTACCTGAGAXGTAGGGTGAGGAAAXAXGAGAGATAXGAAGACAGTAGTGAAAGTCGGGGCTGGGGGAGGAGGAGGAGGAGGAGGAGATAAAGAAAXGAGTTAGAAGGTACTAAA	TTTTTXAACTTTTTGGTTATXTTAACCCTGAACCCCCTCTTCXTXXGTGACXAXTACAAXAACTGTXTTCTATCTCTCGTGTCTACTACTATAXGTTACCTGAGAXGTAGGGTGAGGAAAXAXGAGAGATAXGAAGAXAGTAGTGAAAGTCGGGGXTGGGGGAGGAGGAGGAGGAGGAGGAGATAAAGAAAXGAGTTAGAAGGTACTAAA	TTTTTXAACTTTTTGGTTATCTTAACCCTGAAXXCCCTXTTCXTXXGTGACXAXTACAAXAACTGTXTTCTATXTCTXGTGTXTAXTAXTATAXGTTACCTGAGAXGTAGGGTGAGGAAAXAXGAGAGATAXGAAGACAGTAGTGAAAGTCGGGGCTGGGGGAGGAGGAGGAGGAGGAGGAGATAAAGAAAXGAGTTAGAAGGTACTAAA
	clone 5	TTTTTXAACTTTTTGGTTATXTTAACCCTGAAXXCCCTXTTCXTXXGTGACXAXTACAAXAACTGTXTTCTATCTCTCGTGTCTACTAXTATAXGTTACCTGAGAXGTAGGGTGAGGAAAXAXGAGAGATAXGAAGAXAGTAGTGAAAGTCGGGGXTGGGGGAGGAGGAGGAGGAGGAGGAGATAAAGAAAXGAGTTAGAAGGTACTAAA	TTTTTXAACTTTTTGGTTATCTTAACCCTGAACCCCCTCTTCXTXXGTGACXAXTACAAXAACTGTXTTCTATXTCTXGTGTXTAXTACTATAXGTTACCTGAGAXGTAGGGTGAGGAAAXAXGAGAGATACGAAGACAGTAGTGAAAGTCGGGGXTGGGGGAGGAGGAGGAGGAGGAGGAGATAAAGAAAXGAGTTAGAAGGTACTAAA	TTTTTXAACTTTTTGGTTATXTTAACCCTGAAXXCCCTXTTCXTXXGTGACXAXTACAAXAACTGTXTTCTATCTCTCGTGTCTACTAXTATAXGTTACCTGAGAXGTAGGGTGAGGAAAXAXGAGAGATAXGAAGAXAGTAGTGAAAGTCGGGGXTGGGGGAGGAGGAGGAGGAGGAGGAGATAAAGAAAXGAGTTAGAAGGTACTAAA
	clone 6	TTTTTXAACTTTTTGGTTATCTTAACCCTGAAXXCCCTXTTCXTXXGTGACXAXTACAAXAACTGTXTTCTATXTCTXGTGTXTAXTAXTATAXGTTACCTGAGAXGTAGGGTGAGGAAAXAXGAGAGATACGAAGACAGTAGTGAAAGTCGGGGXTGGGGGAGGAGGAGGAGGAGGAGGAGATAAAGAAAXGAGTTAGAAGGTACTAAA	TTTTTXAACTTTTTGGTTATXTTAACCCTGAAXXCCCTCTTCCTXCGTGACCAXTACAAXAACTGTXTTCTATXTCTXGTGTXTAXTACTATAXGTTACCTGAGAXGTAGGGTGAGGAAAXAXGAGAGATAXGAAGAXAGTAGTGAAAGTCGGGGCTGGGGGAGGAGGAGGAGGAGGAGGAGATAAAGAAAXGAGTTAGAAGGTACTAAA	TTTTTXAACTTTTTGGTTATCTTAACCCTGAAXXCCCTXTTCXTXXGTGACXAXTACAAXAACTGTXTTCTATXTCTXGTGTXTAXTAXTATAXGTTACCTGAGAXGTAGGGTGAGGAAAXAXGAGAGATACGAAGACAGTAGTGAAAGTCGGGGXTGGGGGAGGAGGAGGAGGAGGAGGAGATAAAGAAAXGAGTTAGAAGGTACTAAA
	clone 7	TTTTTXAACTTTTTGGTTATXTTAACCCTGAAXXCCCTCTTCCTXCGTGACCAXTACAAXAACTGTXTTCTATXTCTXGTGTXTAXTAXTATAXGTTACCTGAGAXGTAGGGTGAGGAAAXAXGAGAGATAXGAAGAXAGTAGTGAAAGTCGGGGCTGGGGGAGGAGGAGGAGGAGGAGGAGATAAAGAAAXGAGTTAGAAGGTACTAAA	TTTTTXAACTTTTTGGTTATXTTAACCCTGAAXXCCCTXTTCXTXXGTGACXAXTACAAXAACTGTXTTCTATXTCTXGTGTXTAXTACTATAXGTTACCTGAGAXGTAGGGTGAGGAAAXAXGAGAGATAXGAAGAXAGTAGTGAAAGTCGGGGXTGGGGGAGGAGGAGGAGGAGGAGGAGATAAAGAAAXGAGTTAGAAGGTACTAAA	TTTTTXAACTTTTTGGTTATXTTAACCCTGAAXXCCCTCTTCCTXCGTGACCAXTACAAXAACTGTXTTCTATXTCTXGTGTXTAXTAXTATAXGTTACCTGAGAXGTAGGGTGAGGAAAXAXGAGAGATAXGAAGAXAGTAGTGAAAGTCGGGGCTGGGGGAGGAGGAGGAGGAGGAGGAGATAAAGAAAXGAGTTAGAAGGTACTAAA
	clone 8	TTTTTXAACTTTTTGGTTATXTTAACCCTGAAXXCCCTXTTCXTXXGTGACXAXTACAAXAACTGTXTTCTATXTCTXGTGTXTAXTAXTATAXGTTACCTGAGAXGTAGGGTGAGGAAAXAXGAGAGATAXGAAGAXAGTAGTGAAAGTCGGGGXTGGGGGAGGAGGAGGAGGAGGAGGAGATAAAGAAAXGAGTTAGAAGGTACTAAA	TTTTTXAACTTTTTGGTTATCTTAACCCTGAACCCCCTCTTCCTCCGTGACCAXTACAAXAACTGTCTTCTATXTCTXGTGTXTAXTAXTATAXGTTACCTGAGAXGTAGGGTGAGGAAAXAXGAGAGATAXGAAGACAGTAGTGAAAGTCGGGGXTGGGGGAGGAGGAGGAGGAGGAGGAGATAAAGAAAXGAGTTAGAAGGTACTAAA	TTTTTXAACTTTTTGGTTATXTTAACCCTGAAXXCCCTXTTCXTXXGTGACXAXTACAAXAACTGTXTTCTATXTCTXGTGTXTAXTAXTATAXGTTACCTGAGAXGTAGGGTGAGGAAAXAXGAGAGATAXGAAGAXAGTAGTGAAAGTCGGGGXTGGGGGAGGAGGAGGAGGAGGAGGAGATAAAGAAAXGAGTTAGAAGGTACTAAA
	clone 9	TTTTTXAACTTTTTGGTTATCTTAACCCTGAACCCCCTXTTCCTCCGTGACCAXTACAAXAACTGTCTTCTATXTCTXGTGTXTAXTAXTATAXGTTACCTGAGAXGTAGGGTGAGGAAAXAXGAGAGATAXGAAGACAGTAGTGAAAGTCGGGGXTGGGGGAGGAGGAGGAGGAGGAGGAGATAAAGAAAXGAGTTAGAAGGTACTAAA	TTTTTXAACTTTTTGGTTATXTTAACCCTGAAXXCCCTXTTCXTXXGTGACXAXTACAACAACTGTXTTCTATXTCTXGTGTXTAXTAXTATAXGTTACCTGAGAXGTAGGGTGAGGAAAXAXGAGAGATAXGAAGAXAGTAGTGAAAGTCGGGGXTGGGGGAGGAGGAGGAGGAGGAGGAGATAAAGAAAXGAGTTAGAAGGTACTAAA	TTTTTXAACTTTTTGGTTATCTTAACCCTGAACCCCCTXTTCCTCCGTGACCAXTACAAXAACTGTCTTCTATXTCTXGTGTXTAXTAXTATAXGTTACCTGAGAXGTAGGGTGAGGAAAXAXGAGAGATAXGAAGACAGTAGTGAAAGTCGGGGXTGGGGGAGGAGGAGGAGGAGGAGGAGATAAAGAAAXGAGTTAGAAGGTACTAAA
	clone 10	TTTTTXAACTTTTTGGTTATXTTAACCCTGAAXXCCCTXTTCXTXXGTGACXAXTACAAXAACTGTXTTCTATXTCTXGTGTXTAXTAXTATAXGTTACCTGAGAXGTAGGGTGAGGAAAXAXGAGAGATAXGAAGAXAGTAGTGAAAGTCGGGGXTGGGGGAGGAGGAGGAGGAGGAGGAGATAAAGAAAXGAGTTAGAAGGTACTAAA	TTTTTXAACTTTTTGGTTATCTTAACCCTGAAXXCCCTCTTCXTXCGTGACXAXTACAACAACTGTXTTCTATXTCTXGTGTXTAXTAXTATAXGTTACCTGAGAXGTAGGGTGAGGAAACACGAGAGATACGAAGACAGTAGTGAAAGTCGGGGCTGGGGGAGGAGGAGGAGGAGGAGGAGATAAAGAAAXGAGTTAGAAGGTACTAAA	TTTTTXAACTTTTTGGTTATXTTAACCCTGAAXXCCCTXTTCXTXXGTGACXAXTACAAXAACTGTXTTCTATXTCTXGTGTXTAXTAXTATAXGTTACCTGAGAXGTAGGGTGAGGAAAXAXGAGAGATAXGAAGAXAGTAGTGAAAGTCGGGGXTGGGGGAGGAGGAGGAGGAGGAGGAGATAAAGAAAXGAGTTAGAAGGTACTAAA
	clone 11	TTTTTXAACTTTTTGGTTATCTTAACCCTGAAXXCCCTXTTCXTXCGTGACXAXTACAACAACTGTXTTCTATXTCTXGTGTXTAXTAXTATAXGTTACCTGAGAXGTAGGGTGAGGAAAXAXGAGAGATACGAAGACAGTAGTGAAAGTCGGGGCTGGGGGAGGAGGAGGAGGAGGAGGAGATAAAGAAAXGAGTTAGAAGGTACTAAA	TTTTTXAACTTTTTGGTTATXTTAACCCTGAAXXCCCTCTTCCTCCGTGACXAXTACAAXAACTGTXTTCTATXTCTXGTGTXTAXTAXTATAXGTTACCTGAGAXGTAGGGTGAGGAAAXAXGAGAGATAXGAAGAXAGTAGTGAAAGTCGGGGXTGGGGGAGGAGGAGGAGGAGGAGGAGATAAAGAAAXGAGTTAGAAGGTACTAAA	TTTTTXAACTTTTTGGTTATCTTAACCCTGAACCCCCTXTTCXTXCGTGACXAXTACAACAACTGTXTTCTATXTCTXGTGTXTAXTAXTATAXGTTACCTGAGAXGTAGGGTGAGGAAAXAXGAGAGATACGAAGACAGTAGTGAAAGTCGGGGCTGGGGGAGGAGGAGGAGGAGGAGGAGATAAAGAAAXGAGTTAGAAGGTACTAAA
	clone 12	TTTTTXAACTTTTTGGTTATXTTAACCCTGAAXXCCCTCTTCCTCCGTGACXAXTACAAXAACTGTXTTCTATXTCTXGTGTXTAXTAXTATAXGTTACCTGAGAXGTAGGGTGAGGAAAXAXGAGAGATAXGAAGAXAGTAGTGAAAGTCGGGGXTGGGGGAGGAGGAGGAGGAGGAGGAGATAAAGAAAXGAGTTAGAAGGTACTAAA	TTTTTCAACTTTTTGGTTATXTTAACCCTGAACCCCCTCTTCCTCXGTGACXAXTACAAXAACTGTXTTCTATXTCTXGTGTXTAXTAXTATAXGTTACCTGAGAXGTAGGGTGAGGAAAXAXGAGAGATAXGAAGAXAGTAGTGAAAGTCGGGGXTGGGGGAGGAGGAGGAGGAGGAGGAGATAAAGAAAXGAGTTAGAAGGTACTAAA	TTTTTXAACTTTTTGGTTATXTTAACCCTGAAXXCCCTCTTCCTCCGTGACXAXTACAAXAACTGTXTTCTATXTCTXGTGTXTAXTAXTATAXGTTACCTGAGAXGTAGGGTGAGGAAAXAXGAGAGATAXGAAGAXAGTAGTGAAAGTCGGGGXTGGGGGAGGAGGAGGAGGAGGAGGAGATAAAGAAAXGAGTTAGAAGGTACTAAA
	clone 13	TTTTTCAACTTTTTGGTTATXTTAACCCTGAAXCCCCTXTTCCTCXGTGACXAXTACAAXAACTGTXTTCTATXTCTXGTGTXTAXTAXTATAXGTTACCTGAGAXGTAGGGTGAGGAAAXAXGAGAGATAXGAAGAXAGTAGTGAAAGTCGGGGXTGGGGGAGGAGGAGGAGGAGGAGGAGATAAAGAAAXGAGTTAGAAGGTACTAAA	TTTTTXAACTTTTTGGTTATCTTAACCCTGAAXCCCCTXTTCXTXXGTGACXAXTACAAXAACTGTXTTCTATXTCTXGTGTXTAXTAXTATAXGTTACCTGAGAXGTAGGGTGAGGAAAXAXGAGAGATAXGAAGAXAGTAGTGAAAGTCGGGGXTGGGGGAGGAGGAGGAGGAGGAGGAGATAAAGAAAXGAGTTAGAAGGTACTAAA	TTTTTCAACTTTTTGGTTATXTTAACCCTGAAXCCCCTXTTCCTCXGTGACXAXTACAAXAACTGTXTTCTATXTCTXGTGTCTACTACTATACGTTACCTGAGAXGTAGGGTGAGGAAAXAXGAGAGATAXGAAGAXAGTAGTGAAAGTCGGGGXTGGGGGAGGAGGAGGAGGAGGAGGAGATAAAGAAAXGAGTTAGAAGGTACTAAA
	clone 14	TTTTTXAACTTTTTGGTTATCTTAACCCTGAAXCCCCTXTTCXTXXGTGACXAXTACAAXAACTGTXTTCTATXTCTXGTGTXTAXTAXTATAXGTTACCTGAGAXGTAGGGTGAGGAAAXAXGAGAGATAXGAAGAXAGTAGTGAAAGTCGGGGXTGGGGGAGGAGGAGGAGGAGGAGGAGATAAAGAAAXGAGTTAGAAGGTACTAAA	TTTTTCAACTTTTTGGTTATCTTAACCCTGAAXXCCCTXTTCCTXXGTGACCAXTACAAXAACTGTXTTCTATCTCTXGTGTXTAXTACTATAXGTTACCTGAGAXGTAGGGTGAGGAAAXAXGAGAGATACGAAGACAGTAGTGAAAGTCGGGGCTGGGGGAGGAGGAGGAGGAGGAGGAGATAAAGAAACGAGTTAGAAGGTACTAAA	TTTTTXAACTTTTTGGTTATCTTAACCCTGAAXCCCCTXTTCXTXXGTGACXAXTACAAXAACTGTXTTCTATXTCTXGTGTXTACTACTATACGTTACCTGAGAXGTAGGGTGAGGAAAXAXGAGAGATAXGAAGAXAGTAGTGAAAGTCGGGGXTGGGGGAGGAGGAGGAGGAGGAGGAGATAAAGAAAXGAGTTAGAAGGTACTAAA
	clone 15	TTTTTCAACTTTTTGGTTATCTTAACCCTGAAXXCCCTXTTCCTXXGTGACCAXTACAAXAACTGTXTTCTATCTCTXGTGTXTAXTACTATAXGTTACCTGAGAXGTAGGGTGAGGAAAXAXGAGAGATACGAAGACAGTAGTGAAAGTCGGGGCTGGGGGAGGAGGAGGAGGAGGAGGAGATAAAGAAAXGAGTTAGAAGGTACTAAA	TTTTTXAACTTTTTGGTTATXTTAACCCTGAAXXCCCTXTTCXTXXGTGACXAXTACAAXAACTGTXTTCTATXTCTXGTGTXTAXTAXTATAXGTTACCTGAGAXGTAGGGTGAGGAAAXAXGAGAGATAXGAAGAXAGTAGTGAAAGTCGGGGXTGGGGGAGGAGGAGGAGGAGGAGGAGATAAAGAAAXGAGTTAGAAGGTACTAAA	TTTTTCAACTTTTTGGTTATCTTAACCCTGAAXXCCCTXTTCCTXXGTGACCAXTACAAXAACTGTXTTCTATCTCTXGTGTXTAXTACTATAXGTTACCTGAGAXGTAGGGTGAGGAAAXAXGAGAGATACGAAGACAGTAGTGAAAGTCGGGGCTGGGGGAGGAGGAGGAGGAGGAGGAGATAAAGAAAXGAGTTAGAAGGTACTAAA
	clone 16	TTTTTXAACTTTTTGGTTATXTTAACCCTGAAXXCCCTXTTCXTXXGTGACXAXTACAAXAACTGTXTTCTATXTCTXGTGTXTAXTAXTATAXGTTACCTGAGAXGTAGGGTGAGGAAAXAXGAGAGATAXGAAGAXAGTAGTGAAAGTCGGGGXTGGGGGAGGAGGAGGAGGAGGAGGAGATAAAGAAAXGAGTTAGAAGGTACTAAA	TTTTTXAACTTTTTGGTTATXTTAACCCTGAAXXCCCTXTTCCTCXGTGACXAXTACAAXAACTGTXTTCTATXTCTXGTGTXTAXTAXTATAXGTTACCTGAGAXGTAGGGTGAGGAAACACGAGAGATAXGAAGAXAGTAGTGAAAGTCGGGGXTGGGGGAGGAGGAGGAGGAGGAGGAGATAAAGAAAXGAGTTAGAAGGTACTAAA	TTTTTXAACTTTTTGGTTATXTTAACCCTGAAXXCCCTXTTCXTXXGTGACXAXTACAAXAACTGTXTTCTATXTCTXGTGTXTAXTAXTATAXGTTACCTGAGAXGTAGGGTGAGGAAAXAXGAGAGATAXGAAGAXAGTAGTGAAAGTCGGGGXTGGGGGAGGAGGAGGAGGAGGAGGAGATAAAGAAAXGAGTTAGAAGGTACTAAA
	clone 17	TTTTTXAACTTTTTGGTTATXTTAACCCTGAAXXCCCTXTTCXTXXGTGACXAXTACAAXAACTGTXTTCTATXTCTXGTGTXTAXTAXTATAXGTTACCTGAGAXGTAGGGTGAGGAAAXAXGAGAGATAXGAAGAXAGTAGTGAAAGTCGGGGXTGGGGGAGGAGGAGGAGGAGGAGGAGATAAAGAAAXGAGTTAGAAGGTACTAAA	TTTTTCAACTTTTTGGTTATXTTAACCCTGAACCCCCTXTTCXTXXGTGACXAXTACAAXAACTGTXTTCTATXTCTXGTGTXTAXTAXTATAXGTTACCTGAGAXGTAGGGTGAGGAAAXAXGAGAGATAXGAAGAXAGTAGTGAAAGTCGGGGCTGGGGGAGGAGGAGGAGGAGGAGGAGATAAAGAAAXGAGTTAGAAGGTACTAAA	TTTTTXAACTTTTTGGTTATXTTAACCCTGAAXXCCCTXTTCXTXXGTGACXAXTACAAXAACTGTXTTCTATXTCTXGTGTXTAXTAXTATAXGTTACCTGAGAXGTAGGGTGAGGAAAXAXGAGAGATAXGAAGAXAGTAGTGAAAGTCGGGGXTGGGGGAGGAGGAGGAGGAGGAGGAGATAAAGAAAXGAGTTAGAAGGTACTAAA
	clone 18	TTTTTCAACTTTTTGGTTATXTTAACCCTGAACCCCCTXTTCXTXXGTGACXAXTACAAXAACTGTXTTCTATXTCTXGTGTXTAXTAXTATAXGTTACCTGAGAXGTAGGGTGAGGAAAXAXGAGAGATAXGAAGAXAGTAGTGAAAGTCGGGGCTGGGGGAGGAGGAGGAGGAGGAGGAGATAAAGAAAXGAGTTAGAAGGTACTAAA	TTTTTXAACTTTTTGGTTATXTTAACCCTGAAXXCCCTXTTCXTXXGTGACXAXTACAAXAACTGTXTTCTATXTCTXGTGTXTAXTAXTATAXGTTACCTGAGAXGTAGGGTGAGGAAAXAXGAGAGATAXGAAGAXAGTAGTGAAAGTCGGGGXTGGGGGAGGAGGAGGAGGAGGAGGAGATAAAGAAAXGAGTTAGAAGGTACTAAA	TTTTTCAACTTTTTGGTTATXTTAACCCTGAACCCCCTXTTCXTXXGTGACXAXTACAAXAACTGTXTTCTATXTCTXGTGTXTAXTAXTATAXGTTACCTGAGAXGTAGGGTGAGGAAAXAXGAGAGATAXGAAGAXAGTAGTGAAAGTCGGGGCTGGGGGAGGAGGAGGAGGAGGAGGAGATAAAGAAAXGAGTTAGAAGGTACTAAA
	clone 19	TTTTTXAACTTTTTGGTTATXTTAACCCTGAAXXCCCTXTTCXTXXGTGACXAXTACAAXAACTGTXTTCTATXTCTXGTGTXTAXTAXTATAXGTTACCTGAGAXGTAGGGTGAGGAAAXAXGAGAGATAXGAAGAXAGTAGTGAAAGTCGGGGXTGGGGGAGGAGGAGGAGGAGGAGGAGATAAAGAAAXGAGTTAGAAGGTACTAAA	TTTTTXAACTTTTTGGTTATXTTAACCCTGAAXXCCCTXTTCXTXXGTGACXAXTACAAXAACTGTXTTCTATXTCTXGTGTXTAXTAXTATAXGTTACCTGAGAXGTAGGGTGAGGAAAXAXGAGAGATAXGAAGAXAGTAGTGAAAGTCGGGGXTGGGGGAGGAGGAGGAGGAGGAGGAGATAAAGAAAXGAGTTAGAAGGTACTAAA	TTTTTXAACTTTTTGGTTATXTTAACCCTGAAXXCCCTXTTCXTXXGTGACXAXTACAAXAACTGTXTTCTATXTCTXGTGTXTAXTAXTATAXGTTACCTGAGAXGTAGGGTGAGGAAAXAXGAGAGATAXGAAGAXAGTAGTGAAAGTCGGGGXTGGGGGAGGAGGAGGAGGAGGAGGAGATAAAGAAAXGAGTTAGAAGGTACTAAA
	clone 20	TTTTTXAACTTTTTGGTTATXTTAACCCTGAAXXCCCTXTTCXTXXGTGACXAXTACAAXAACTGTXTTCTATXTCTXGTGTXTAXTAXTATAXGTTACCTGAGAXGTAGGGTGAGGAAAXAXGAGAGATAXGAAGAXAGTAGTGAAAGTCGGGGXTGGGGGAGGAGGAGGAGGAGGAGGAGATAAAGAAAXGAGTTAGAAGGTACTAAA	GGTGATGTTGTTGAXAGAAGATAGAGAGCACAGATGATGATATGCAATGGACTCTGXATXXXAXTCCTTTGTGXTXTCTATGXTTCTGTXATCAXTTTCA	TTTTTXAACTTTTTGGTTATXTTAACCCTGAAXXCCCTXTTCXTXXGTGACXAXTACAAXAACTGTXTTCTATXTCTXGTGTXTAXTAXTATAXGTTACCTGAGAXGTAGGGTGAGGAAAXAXGAGAGATAXGAAGAXAGTAGTGAAAGTCGGGGXTGGGGGAGGAGGAGGAGGAGGAGGAGATAAAGAAAXGAGTTAGAAGGTACTAAA
3	clone 1	CGCTATTAGTTGAAGCTGXXAACATGATCTGAGXTTTXXTTAATTTTCCTATAXAGGAAAGACTAGATXATGTGGXAGTTTXAXXTATTGA	CGCTATTAGTTGAAGCTGXXAACATGATCTGAGXTTTXXTTAATTTTCCTATAXAGGAAAGACTAGATXATGTGGXAGTTTXAXXTATTGA	CGCTATTAGTTGAAGCTGXXAACATGATCTGAGXTTTXXTTAATTTTCCTATAXAGGAAAGACTAGATXATGTGGXAGTTTXAXXTATTGA
	clone 2	CGCTATTAGTTGAAGCTGXXAACATGATCTGAGXTTTXXTTAATTTTCCTATAXAGGAAAGACTAGATXATGTGGXAGTTTXAXXTATTGA	CGCTATTAGTTGAAGCTGXXAACATGATCTGAGCTTTXXTTAATTTTCCTATAXAGGAAAGACTAGATXATGTGGXAGTTTXAXXTATTGA	CGXTATTAGTTGAAGCTGXXAACATGATCTGAGCTTTXXTTAATTTTCCTATAXAGGAAAGACTAGATXATGTGGXAGTTTXAXXTATTGA
	clone 3	CGCTATTAGTTGAAGCTGXXAACATGATCTGAGXTTTXXTTAATTTTCCTATAXAGGAAAGACTAGATXATGTGGXAGTTTXAXXTATTGA	CGCTATTAGTTGAAGCTGCCAACATGATCTGAGXTTTXXTTAATTTTCCTATACAGGAAAGACTAGATXATGTGGCAGTTTXAXXTATTGA	CGXTATTAGTTGAAGXTGCCAACATGATCTGAGXTTTXXTTAATTTTCCTATACAGGAAAGACTAGATXATGTGGCAGTTTXAXXTATTGA
	clone 4	CGCTATTAGTTGAAGCTGXXAACATGATCTGAGXTTTXXTTAATTTTCCTATAXAGGAAAGACTAGATCATGTGGXAGTTTXAXXTATTGA	CGCTATTAGTTGAAGCTGCCAACATGATCTGAGCTTTXXTTAATTTTCCTATAXAGGAAAGACTAGATCATGTGGXAGTTTCACXTATTGA	CGCTATTAGTTGAAGXTGCCAACATGATCTGAGCTTTXXTTAATTTTCCTATAXAGGAAAGACTAGATCATGTGGXAGTTTCACXTATTGA
	clone 5	CGCTATTAGTTGAAGCTGXXAACATGATCTGAGXTTTXXTTAATTTTCCTATAXAGGAAAGACTAGATXATGTGGXAGTTTCAXXTATTGA	CGXTATTAGTTGAAGXTGXXAACATGATCTGAGXTTTXXTTAATTTTCCTATACAGGAAAGACTAGATXATGTGGCAGTTTCACXTATTGA	CGXTATTAGTTGAAGXTGXXAACATGATCTGAGXTTTXXTTAATTTTCCTATACAGGAAAGACTAGATXATGTGGCAGTTTCACXTATTGA
	clone 6	CGCTATTAGTTGAAGCTGXXAACATGATCTGAGXTTTXXTTAATTTTCCTATAXAGGAAAGACTAGATXATGTGGXAGTTTCAXXTATTGA	CGCTATTAGTTGAAGCTGCCAACATGATCTGAGCTTTXXTTAATTTTCCTATAXAGGAAAGACTAGATXATGTGGXAGTTTCACXTATTGA	CGCTATTAGTTGAAGXTGCCAACATGATCTGAGCTTTXXTTAATTTTCCTATAXAGGAAAGACTAGATXATGTGGXAGTTTCACXTATTGA
	clone 7	CGCTATTAGTTGAAGCTGXXAACATGATCTGAGXTTTXXTTAATTTTCCTATAXAGGAAAGACTAGATXATGTGGXAGTTTXAXXTATTGA	CGCTATTAGTTGAAGXTGXXAACATGATCTGAGXTTTXXTTAATTTTCCTATACAGGAAAGACTAGATXATGTGGCAGTTTXAXXTATTGA	CGCTATTAGTTGAAGXTGXXAACATGATCTGAGXTTTXXTTAATTTTCCTATACAGGAAAGACTAGATXATGTGGCAGTTTXAXXTATTGA
	clone 8	CGCTATTAGTTGAAGCTGXXAACATGATCTGAGXTTTXXTTAATTTTCCTATAXAGGAAAGACTAGATXATGTGGXAGTTTXAXXTATTGA	CGXTATTAGTTGAAGCTGCCAACATGATCTGAGCTTTXXTTAATTTTCCTATAXAGGAAAGACTAGATXATGTGGXAGTTTXAXXTATTGA	CGXTATTAGTTGAAGXTGCCAACATGATCTGAGCTTTXXTTAATTTTCCTATAXAGGAAAGACTAGATXATGTGGXAGTTTXAXXTATTGA
	clone 9	CGCTATTAGTTGAAGCTGXXAACATGATCTGAGXTTTCCTTAATTTTCCTATAXAGGAAAGACTAGATXATGTGGXAGTTTCAXXTATTGA	CGCTATTAGTTGAAGCTGXXAACATGATCTGAGXTTTCCTTAATTTTCCTATACAGGAAAGACTAGATCATGTGGXAGTTTCACXTATTGA	CGCTATTAGTTGAAGCTGXXAACATGATCTGAGXTTTCCTTAATTTTCCTATACAGGAAAGACTAGATCATGTGGXAGTTTCACXTATTGA
	clone 10	CGCTATTAGTTGAAGCTGXXAACATGATCTGAGXTTTXXTTAATTTTCCTATAXAGGAAAGACTAGATXATGTGGXAGTTTCAXXTATTGA	CGCTATTAGTTGAAGCTGCCAACATGATCTGAGCTTTXXTTAATTTTCCTATAXAGGAAAGACTAGATXATGTGGXAGTTTCACXTATTGA	CGCTATTAGTTGAAGXTGCCAACATGATCTGAGCTTTXXTTAATTTTCCTATAXAGGAAAGACTAGATXATGTGGXAGTTTCACXTATTGA
	clone 11	CGCTATTAGTTGAAGCTGXXAACATGATCTGAGXTTTCCTTAATTTTCCTATAXAGGAAAGACTAGATXATGTGGXAGTTTXAXXTATTGA	CGCTATTAGTTGAAGCTGXXAACATGATCTGAGXTTTCCTTAATTTTCCTATAXAGGAAAGACTAGATCATGTGGXAGTTTXAXXTATTGA	CGXTATTAGTTGAAGXTGXXAACATGATCTGAGXTTTCCTTAATTTTCCTATAXAGGAAAGACTAGATCATGTGGXAGTTTXAXXTATTGA
	clone 12	CGCTATTAGTTGAAGCTGXXAACATGATCTGAGXTTTXXTTAATTTTCCTATAXAGGAAAGACTAGATXATGTGGXAGTTTXAXXTATTGA	CGCTATTAGTTGAAGCTGCCAACATGATCTGAGCTTTXXTTAATTTTCCTATAXAGGAAAGACTAGATCATGTGGXAGTTTXAXXTATTGA	CGCTATTAGTTGAAGXTGCCAACATGATCTGAGCTTTXXTTAATTTTCCTATAXAGGAAAGACTAGATCATGTGGXAGTTTXAXXTATTGA
	clone 13	CGCTATTAGTTGAAGCTGXXAACATGATCTGAGXTTTXXTTAATTTTCCTATAXAGGAAAGACTAGATXATGTGGXAGTTTXAXXTATTGA	CGCTATTAGTTGAAGCTGXXAACATGATCTGAGXTTTXXTTAATTTTCCTATACAGGAAAGACTAGATCATGTGGXAGTTTXAXXTATTGA	CGXTATTAGTTGAAGXTGXXAACATGATCTGAGXTTTXXTTAATTTTCCTATACAGGAAAGACTAGATCATGTGGXAGTTTXAXXTATTGA
	clone 14	CGCTATTAGTTGAAGCTGXXAACATGATCTGAGXTTTXXTTAATTTTCCTATAXAGGAAAGACTAGATXATGTGGXAGTTTXAXXTATTGA	CGCTATTAGTTGAAGCTGCCAACATGATCTGAGCTTTXXTTAATTTTCCTATACAGGAAAGACTAGATXATGTGGXAGTTTXAXXTATTGA	CGCTATTAGTTGAAGCTGCCAACATGATCTGAGCTTTXXTTAATTTTCCTATACAGGAAAGACTAGATXATGTGGXAGTTTXAXXTATTGA
	clone 15	CGCTATTAGTTGAAGCTGXXAACATGATCTGAGXTTTXXTTAATTTTCCTATAXAGGAAAGACTAGATXATGTGGXAGTTTCAXXTATTGA	CGCTATTAGTTGAAGCTGXXAACATGATCTGAGXTTTXXTTAATTTTCCTATACAGGAAAGACTAGATXATGTGGXAGTTTCACXTATTGA	CGXTATTAGTTGAAGCTGXXAACATGATCTGAGXTTTXXTTAATTTTCCTATACAGGAAAGACTAGATXATGTGGXAGTTTCACXTATTGA
	clone 16	CGCTATTAGTTGAAGCTGXXAACATGATCTGAGXTTTXXTTAATTTTCCTATAXAGGAAAGACTAGATXATGTGGXAGTTTXAXXTATTGA	CGCTATTAGTTGAAGCTGCCAACATGATCTGAGCTTTXXTTAATTTTCCTATAXAGGAAAGACTAGATXATGTGGXAGTTTXAXXTATTGA	CGCTATTAGTTGAAGCTGCCAACATGATCTGAGCTTTXXTTAATTTTCCTATAXAGGAAAGACTAGATXATGTGGXAGTTTXAXXTATTGA
	clone 17	CGCTATTAGTTGAAGCTGXXAACATGATCTGAGXTTTXXTTAATTTTCCTATAXAGGAAAGACTAGATCATGTGGXAGTTTXAXXTATTGA	CGCTATTAGTTGAAGCTGXXAACATGATCTGAGXTTTXXTTAATTTTCCTATAXAGGAAAGACTAGATCATGTGGXAGTTTXAXXTATTGA	CGCTATTAGTTGAAGCTGXXAACATGATCTGAGXTTTXXTTAATTTTCCTATAXAGGAAAGACTAGATCATGTGGXAGTTTXAXXTATTGA
	clone 18	CGCTATTAGTTGAAGCTGXXAACATGATCTGAGXTTTXXTTAATTTTCCTATAXAGGAAAGACTAGATXATGTGGXAGTTTCAXXTATTGA	CGCTATTAGTTGAAGCTGXXAACATGATCTGAGCTTTXXTTAATTTTCCTATAXAGGAAAGACTAGATXATGTGGXAGTTTCACXTATTGA	CGCTATTAGTTGAAGCTGXXAACATGATCTGAGCTTTXXTTAATTTTCCTATAXAGGAAAGACTAGATXATGTGGXAGTTTCACXTATTGA
	clone 19	CGCTATTAGTTGAAGCTGXXAACATGATCTGAGXTTTXXTTAATTTTCCTATAXAGGAAAGACTAGATXATGTGGXAGTTTXAXXTATTGA	CGCTATTAGTTGAAGCTGXXAACATGATCTGAGXTTTXXTTAATTTTCCTATAXAGGAAAGACTAGATXATGTGGXAGTTTXAXXTATTGA	CGCTATTAGTTGAAGCTGXXAACATGATCTGAGXTTTXXTTAATTTTCCTATAXAGGAAAGACTAGATXATGTGGXAGTTTXAXXTATTGA
	clone 20	CGCTATTAGTTGAAGCTGXXAACATGATCTGAGXTTTXXTTAATTTTCCTATAXAGGAAAGACTAGATXATGTGGXAGTTTXAXXTATTGA	CGCTATTAGTTGAAGCTGXXAACATGATCTGAGXTTTXXTTAATTTTCCTATAXAGGAAAGACTAGATXATGTGGXAGTTTXAXXTATTGA	CGCTATTAGTTGAAGCTGXXAACATGATCTGAGXTTTXXTTAATTTTCCTATAXAGGAAAGACTAGATXATGTGGXAGTTTXAXXTATTGA
4	clone 1	AGGATCTGTTAAGCTCAGGAGGGATAGXGXXATGAGCTGATGATAAGTTGATGTTTGATGGGTTAATXTXAACATAATCAATCTAGTCATTAGTGGXGXTATXTATCCTGAGTTCTATAGGTT	AGGATCTGTTAAGCTCAGGAGGGATAGXGXXATGAGCTGATGATAAGTTGATGTTTGATGGGTTAATXTXAACATAATCAATCTAGTCATTAGTGGXGXTATXTATCCTGAGTTCTATAGGTT	AGGATCTGTTAAGCTCAGGAGGGATAGXGXXATGAGCTGATGATAAGTTGATGTTTGATGGGTTAATXTXAACATAATCAATCTAGTCATTAGTGGCGXTATXTATCCTGAGTTCTATAGGTT
	clone 2	AGGATCTGTTAAGCTCAGGAGGGATAGXGXXATGAGCTGATGATAAGTTGATGTTTGATGGGTTAATXTXAACATAATCAATCTAGTCATTAGTGGXGXTATXTATCCTGAGTTCTATAGGTT	AGGATCTGTTAAGCTCAGGAGGGATAGCGXXATGAGCTGATGATAAGTTGATGTTTGATGGGTTAATXTXAACATAATCAATCTAGTCATTAGTGGXGXTATXTATCCTGAGTTCTATAGGTT	AGGATCTGTTAAGCTCAGGAGGGATAGCGXXATGAGCTGATGATAAGTTGATGTTTGATGGGTTAATXTXAACATAATCAATCTAGTCATTAGTGGCGCTATXTATCCTGAGTTCTATAGGTT
	clone 3	AGGATCTGTTAAGCTCAGGAGGGATAGXGXXATGAGXTGATGATAAGTTGATGTTTGATGGGTTAATXTXAACATAATXAATCTAGTCATTAGTGGXGXTATXTATCCTGAGTTCTATAGGTT	AGGATCTGTTAAGCTCAGGAGGGATAGCGCCATGAGXTGATGATAAGTTGATGTTTGATGGGTTAATXTXAACATAATXAATCTAGTCATTAGTGGXGXTATXTATCCTGAGTTCTATAGGTT	AGGATCTGTTAAGCTCAGGAGGGATAGCGCCATGAGXTGATGATAAGTTGATGTTTGATGGGTTAATXTXAACATAATXAATCTAGTCATTAGTGGCGXTATXTATCCTGAGTTCTATAGGTT
	clone 4	AGGATCTGTTAAGCTCAGGAGGGATAGXGXXATGAGCTGATGATAAGTTGATGTTTGATGGGTTAATXTXAACATAATXAATCTAGTCATTAGTGGXGXTATXTATCCTGAGTTCTATAGGTT	AGGATCTGTTAAGCTCAGGAGGGATAGXGXXATGAGCTGATGATAAGTTGATGTTTGATGGGTTAATXTXAACATAATXAATCTAGTCATTAGTGGXGXTATXTATCCTGAGTTCTATAGGTT	AGGATCTGTTAAGCTCAGGAGGGATAGXGCCATGAGCTGATGATAAGTTGATGTTTGATGGGTTAATXTXAACATAATXAATCTAGTCATTAGTGGCGCTATXTATCCTGAGTTCTATAGGTT
	clone 5	AGGATCTGTTAAGCTCAGGAGGGATAGXGXXATGAGXTGATGATAAGTTGATGTTTGATGGGTTAATXTXAACATAATCAATCTAGTCATTAGTGGXGXTATXTATCCTGAGTTXTATAGGTT	AGGATCTGTTAAGCTCAGGAGGGATAGCGCCATGAGXTGATGATAAGTTGATGTTTGATGGGTTAATXTXAACATAATCAATCTAGTCATTAGTGGXGXTATXTATCCTGAGTTXTATAGGTT	AGGATCTGTTAAGCTCAGGAGGGATAGCGCCATGAGXTGATGATAAGTTGATGTTTGATGGGTTAATXTXAACATAATCAATCTAGTCATTAGTGGCGXTATXTATCCTGAGTTXTATAGGTT
	clone 6	AGGATCTGTTAAGCTCAGGAGGGATAGXGXXATGAGCTGATGATAAGTTGATGTTTGATGGGTTAATXTXAACATAATCAATCTAGTCATTAGTGGXGXTATCTATCCTGAGTTCTATAGGTT	AGGATCTGTTAAGCTCAGGAGGGATAGXGXXATGAGCTGATGATAAGTTGATGTTTGATGGGTTAATXTXAACATAATCAATCTAGTCATTAGTGGXGXTATCTATCCTGAGTTCTATAGGTT	AGGATCTGTTAAGCTCAGGAGGGATAGXGCCATGAGCTGATGATAAGTTGATGTTTGATGGGTTAATXTXAACATAATCAATCTAGTCATTAGTGGCGCTATCTATCCTGAGTTCTATAGGTT
	clone 7	AGGATCTGTTAAGCTCAGGAGGGATAGXGXXATGAGCTGATGATAAGTTGATGTTTGATGGGTTAATXTXAACATAATCAATCTAGTCATTAGTGGXGXTATXTATCCTGAGTTXTATAGGTT	AGGATCTGTTAAGCTCAGGAGGGATAGCGCCATGAGCTGATGATAAGTTGATGTTTGATGGGTTAATXTXAACATAATCAATCTAGTCATTAGTGGCGXTATXTATCCTGAGTTXTATAGGTT	AGGATCTGTTAAGCTCAGGAGGGATAGCGCCATGAGCTGATGATAAGTTGATGTTTGATGGGTTAATXTXAACATAATCAATCTAGTCATTAGTGGCGXTATXTATCCTGAGTTXTATAGGTT
	clone 8	AGGATCTGTTAAGCTCAGGAGGGATAGXGXXATGAGCTGATGATAAGTTGATGTTTGATGGGTTAATXTXAACATAATCAATCTAGTCATTAGTGGXGXTATCTATCCTGAGTTCTATAGGTT	AGGATCTGTTAAGCTCAGGAGGGATAGXGXXATGAGCTGATGATAAGTTGATGTTTGATGGGTTAATXTXAACATAATCAATCTAGTCATTAGTGGCGXTATCTATCCTGAGTTCTATAGGTT	AGGATCTGTTAAGCTCAGGAGGGATAGXGCCATGAGCTGATGATAAGTTGATGTTTGATGGGTTAATXTXAACATAATCAATCTAGTCATTAGTGGCGCTATCTATCCTGAGTTCTATAGGTT
	clone 9	AGGATCTGTTAAGCTCAGGAGGGATAGXGXXATGAGCTGATGATAAGTTGATGTTTGATGGGTTAATXTXAACATAATCAATCTAGTCATTAGTGGXGXTATXTATCCTGAGTTCTATAGGTT	AGGATCTGTTAAGCTCAGGAGGGATAGCGXXATGAGCTGATGATAAGTTGATGTTTGATGGGTTAATXTXAACATAATCAATCTAGTCATTAGTGGXGXTATXTATCCTGAGTTCTATAGGTT	AGGATCTGTTAAGCTCAGGAGGGATAGCGCCATGAGCTGATGATAAGTTGATGTTTGATGGGTTAATXTXAACATAATCAATCTAGTCATTAGTGGCGXTATXTATCCTGAGTTCTATAGGTT
	clone 10	AGGATCTGTTAAGCTCAGGAGGGATAGXGXXATGAGXTGATGATAAGTTGATGTTTGATGGGTTAATXTXAACATAATXAATCTAGTCATTAGTGGXGXTATXTATCCTGAGTTCTATAGGTT	AGGATCTGTTAAGCTCAGGAGGGATAGXGXXATGAGXTGATGATAAGTTGATGTTTGATGGGTTAATXTXAACATAATXAATCTAGTCATTAGTGGCGXTATXTATCCTGAGTTCTATAGGTT	AGGATCTGTTAAGCTCAGGAGGGATAGXGXXATGAGXTGATGATAAGTTGATGTTTGATGGGTTAATXTXAACATAATXAATCTAGTCATTAGTGGCGCTATXTATCCTGAGTTCTATAGGTT
	clone 11	AGGATCTGTTAAGCTCAGGAGGGATAGXGXXATGAGXTGATGATAAGTTGATGTTTGATGGGTTAATXTXAACATAATXAATCTAGTCATTAGTGGXGXTATXTATCCTGAGTTCTATAGGTT	AGGATCTGTTAAGCTCAGGAGGGATAGCGXXATGAGXTGATGATAAGTTGATGTTTGATGGGTTAATXTXAACATAATXAATCTAGTCATTAGTGGXGXTATXTATCCTGAGTTCTATAGGTT	AGGATCTGTTAAGCTCAGGAGGGATAGCGCCATGAGXTGATGATAAGTTGATGTTTGATGGGTTAATXTXAACATAATXAATCTAGTCATTAGTGGCGXTATXTATCCTGAGTTCTATAGGTT
	clone 12	AGGATCTGTTAAGCTCAGGAGGGATAGXGXXATGAGXTGATGATAAGTTGATGTTTGATGGGTTAATXTXAACATAATCAATCTAGTCATTAGTGGXGXTATXTATCCTGAGTTXTATAGGTT	AGGATCTGTTAAGCTCAGGAGGGATAGXGXXATGAGXTGATGATAAGTTGATGTTTGATGGGTTAATXTXAACATAATCAATCTAGTCATTAGTGGCGXTATXTATCCTGAGTTXTATAGGTT	AGGATCTGTTAAGCTCAGGAGGGATAGXGXXATGAGXTGATGATAAGTTGATGTTTGATGGGTTAATXTXAACATAATCAATCTAGTCATTAGTGGCGCTATXTATCCTGAGTTXTATAGGTT
	clone 13	AGGATCTGTTAAGCTCAGGAGGGATAGXGXXATGAGCTGATGATAAGTTGATGTTTGATGGGTTAATXTXAACATAATCAATCTAGTCATTAGTGGXGXTATCTATCCTGAGTTCTATAGGTT	AGGATCTGTTAAGCTCAGGAGGGATAGCGXXATGAGCTGATGATAAGTTGATGTTTGATGGGTTAATXTXAACATAATCAATCTAGTCATTAGTGGXGXTATCTATCCTGAGTTCTATAGGTT	AGGATCTGTTAAGCTCAGGAGGGATAGCGCCATGAGCTGATGATAAGTTGATGTTTGATGGGTTAATXTXAACATAATCAATCTAGTCATTAGTGGCGXTATCTATCCTGAGTTCTATAGGTT
	clone 14	AGGATCTGTTAAGCTCAGGAGGGATAGXGXXATGAGCTGATGATAAGTTGATGTTTGATGGGTTAATXTXAACATAATXAATCTAGTCATTAGTGGXGXTATXTATCCTGAGTTCTATAGGTT	AGGATCTGTTAAGCTCAGGAGGGATAGXGXXATGAGCTGATGATAAGTTGATGTTTGATGGGTTAATXTXAACATAATXAATCTAGTCATTAGTGGCGXTATXTATCCTGAGTTCTATAGGTT	AGGATCTGTTAAGCTCAGGAGGGATAGXGXXATGAGCTGATGATAAGTTGATGTTTGATGGGTTAATXTXAACATAATXAATCTAGTCATTAGTGGCGCTATXTATCCTGAGTTCTATAGGTT
	clone 15	AGGATCTGTTAAGCTCAGGAGGGATAGXGXXATGAGCTGATGATAAGTTGATGTTTGATGGGTTAATXTXAACATAATCAATCTAGTCATTAGTGGXGXTATXTATCCTGAGTTXTATAGGTT	AGGATCTGTTAAGCTCAGGAGGGATAGCGXXATGAGCTGATGATAAGTTGATGTTTGATGGGTTAATXTXAACATAATCAATCTAGTCATTAGTGGXGXTATXTATCCTGAGTTXTATAGGTT	AGGATCTGTTAAGCTCAGGAGGGATAGCGCCATGAGCTGATGATAAGTTGATGTTTGATGGGTTAATXTXAACATAATCAATCTAGTCATTAGTGGCGXTATXTATCCTGAGTTXTATAGGTT
	clone 16	AGGATCTGTTAAGCTCAGGAGGGATAGXGXXATGAGCTGATGATAAGTTGATGTTTGATGGGTTAATXTXAACATAATCAATCTAGTCATTAGTGGXGXTATXTATCCTGAGTTCTATAGGTT	AGGATCTGTTAAGCTCAGGAGGGATAGXGXXATGAGCTGATGATAAGTTGATGTTTGATGGGTTAATXTXAACATAATCAATCTAGTCATTAGTGGXGXTATXTATCCTGAGTTCTATAGGTT	AGGATCTGTTAAGCTCAGGAGGGATAGXGXXATGAGCTGATGATAAGTTGATGTTTGATGGGTTAATXTXAACATAATCAATCTAGTCATTAGTGGCGCTATXTATCCTGAGTTCTATAGGTT
	clone 17	AGGATCTGTTAAGCTCAGGAGGGATAGXGXXATGAGXTGATGATAAGTTGATGTTTGATGGGTTAATXTXAACATAATXAATCTAGTCATTAGTGGXGXTATCTATCCTGAGTTCTATAGGTT	AGGATCTGTTAAGCTCAGGAGGGATAGCGXXATGAGXTGATGATAAGTTGATGTTTGATGGGTTAATXTXAACATAATXAATCTAGTCATTAGTGGXGXTATCTATCCTGAGTTCTATAGGTT	AGGATCTGTTAAGCTCAGGAGGGATAGCGCCATGAGXTGATGATAAGTTGATGTTTGATGGGTTAATXTXAACATAATXAATCTAGTCATTAGTGGXGXTATCTATCCTGAGTTCTATAGGTT
	clone 18	AGGATCTGTTAAGCTCAGGAGGGATAGXGXXATGAGCTGATGATAAGTTGATGTTTGATGGGTTAATXTXAACATAATCAATCTAGTCATTAGTGGXGXTATXTATCCTGAGTTCTATAGGTT	AGGATCTGTTAAGCTCAGGAGGGATAGXGXXATGAGCTGATGATAAGTTGATGTTTGATGGGTTAATXTXAACATAATCAATCTAGTCATTAGTGGXGXTATXTATCCTGAGTTCTATAGGTT	AGGATCTGTTAAGCTCAGGAGGGATAGXGXXATGAGCTGATGATAAGTTGATGTTTGATGGGTTAATXTXAACATAATCAATCTAGTCATTAGTGGXGCTATXTATCCTGAGTTCTATAGGTT
	clone 19	AGGATCTGTTAAGCTCAGGAGGGATAGXGXXATGAGCTGATGATAAGTTGATGTTTGATGGGTTAATXTXAACATAATXAATCTAGTCATTAGTGGXGXTATXTATCCTGAGTTCTATAGGTT	AGGATCTGTTAAGCTCAGGAGGGATAGCGXXATGAGCTGATGATAAGTTGATGTTTGATGGGTTAATXTXAACATAATXAATCTAGTCATTAGTGGXGXTATXTATCCTGAGTTCTATAGGTT	AGGATCTGTTAAGCTCAGGAGGGATAGCGCCATGAGCTGATGATAAGTTGATGTTTGATGGGTTAATXTXAACATAATXAATCTAGTCATTAGTGGXGXTATXTATCCTGAGTTCTATAGGTT
	clone 20	AGGATCTGTTAAGCTCAGGAGGGATAGXGXXATGAGCTGATGATAAGTTGATGTTTGATGGGTTAATXTXAACATAATCAATCTAGTCATTAGTGGXGXTATCTATCCTGAGTTCTATAGGTT	AGGATCTGTTAAGCTCAGGAGGGATAGCGXXATGAGCTGATGATAAGTTGATGTTTGATGGGTTAATXTXAACATAATCAATCTAGTCATTAGTGGXGXTATCTATCCTGAGTTCTATAGGTT	AGGATCTGTTAAGCTCAGGAGGGATAGCGCCATGAGCTGATGATAAGTTGATGTTTGATGGGTTAATXTXAACATAATCAATCTAGTCATTAGTGGXGCTATCTATCCTGAGTTCTATAGGTT
5	clone 1	AGAGGAGGCATXXAAAGGGATXGXATTGATCCCAAGTGTCTGTXXXCCATAATTTTGGATCATGCTATXXXTTTGGATTCCTXXT	AGAGGAGGCATXXAAAGGGATCGXATTGATCCCAAGTGTCTGTXXXCCATAATTTTGGATCATGCTATXXXTTTGGATTCCTXXT	AGAGGAGGCATXXAAAGGGATCGXATTGATCCCAAGTGTCTGTXXXCCATAATTTTGGATCATGCTATXXXTTTGGATTCCTXXT
	clone 2	AGAGGAGGCATXXAAAGGGATXGXATTGATCCCAAGTGTCTGTXXXCCATAATTTTGGATCATGCTATXXXTTTGGATTCCTXXT	AGAGGAGGCATXXAAAGGGATCGXATTGATCCCAAGTGTCTGTXXXCCATAATTTTGGATCATGCTATXXXTTTGGATTCCTXXT	AGAGGAGGCATXXAAAGGGATCGXATTGATCCCAAGTGTCTGTXXXCCATAATTTTGGATCATGCTATXXXTTTGGATTCCTXXT
	clone 3	AGAGGAGGCATXXAAAGGGATXGXATTGATCCCAAGTGTCTGTXXXCCATAATTTTGGATCATGCTATXXCTTTGGATTCCTXXT	AGAGGAGGCATXXAAAGGGATCGXATTGATCCCAAGTGTCTGTXXXCCATAATTTTGGATCATGCTATXXCTTTGGATTCCTXXT	AGAGGAGGCATXXAAAGGGATCGXATTGATCCCAAGTGTCTGTXXXCCATAATTTTGGATXATGCTATXXCTTTGGATTCCTXXT
	clone 4	AGAGGAGGCATXXAAAGGGATXGXATTGATCCCAAGTGTCTGTCXXCCATAATTTTGGATCATGCTATXXCTTTGGATTCCTXXT	AGAGGAGGCATXXAAAGGGATCGCATTGATCCCAAGTGTCTGTCXXCCATAATTTTGGATCATGCTATXXCTTTGGATTCCTXXT	AGAGGAGGCATXXAAAGGGATCGCATTGATCCCAAGTGTCTGTCXXCCATAATTTTGGATCATGCTATXXCTTTGGATTCCTXXT
	clone 5	AGAGGAGGCATXXAAAGGGATXGXATTGATCCCAAGTGTCTGTXXXCCATAATTTTGGATCATGCTATXXCTTTGGATTCCTXXT	AGAGGAGGCATXXAAAGGGATCGCATTGATCCCAAGTGTCTGTXXXCCATAATTTTGGATCATGCTATXXCTTTGGATTCCTXXT	AGAGGAGGCATXXAAAGGGATCGCATTGATCCCAAGTGTCTGTXXXCCATAATTTTGGATCATGCTATXXCTTTGGATTCCTXXT
	clone 6	AGAGGAGGCATXXAAAGGGATXGXATTGATCCCAAGTGTCTGTXXXCCATAATTTTGGATCATGCTATXXXTTTGGATTCCTXXT	AGAGGAGGCATXXAAAGGGATCGXATTGATCCCAAGTGTXTGTXXXCCATAATTTTGGATCATGCTATXXXTTTGGATTCCTXXT	AGAGGAGGCATXXAAAGGGATCGXATTGATCCCAAGTGTXTGTXXXCCATAATTTTGGATXATGCTATXXXTTTGGATTCCTXXT
	clone 7	AGAGGAGGCATXXAAAGGGATXGXATTGATCCCAAGTGTCTGTCXXCCATAATTTTGGATCATGCTATXXCTTTGGATTCCTXXT	AGAGGAGGCATXXAAAGGGATCGCATTGATCCCAAGTGTCTGTCXXCCATAATTTTGGATCATGCTATXXCTTTGGATTCCTXXT	AGAGGAGGCATXXAAAGGGATCGCATTGATCCCAAGTGTCTGTCXXCCATAATTTTGGATXATGCTATXXCTTTGGATTCCTXXT
	clone 8	AGAGGAGGCATXXAAAGGGATXGXATTGATCCCAAGTGTCTGTXXXCCATAATTTTGGATCATGCTATXXCTTTGGATTCCTXXT	AGAGGAGGCATXXAAAGGGATCGCATTGATCCCAAGTGTCTGTXXXCCATAATTTTGGATCATGCTATXXCTTTGGATTCCTXXT	AGAGGAGGCATXXAAAGGGATCGCATTGATCCCAAGTGTCTGTXXXCCATAATTTTGGATCATGCTATXXCTTTGGATTCCTXXT
	clone 9	AGAGGAGGCATXXAAAGGGATXGXATTGATCCCAAGTGTCTGTXXXCCATAATTTTGGATCATGCTATXXXTTTGGATTCCTXXT	AGAGGAGGCATXXAAAGGGATCGCATTGATCCCAAGTGTCTGTXXXCCATAATTTTGGATCATGCTATXXXTTTGGATTCCTXXT	AGAGGAGGCATXXAAAGGGATCGCATTGATCCCAAGTGTCTGTXXXCCATAATTTTGGATXATGCTATXXXTTTGGATTCCTXXT
	clone 10	AGAGGAGGCATXXAAAGGGATXGXATTGATCCCAAGTGTCTGTXXXCCATAATTTTGGATCATGCTATXXXTTTGGATTCCTXXT	AGAGGAGGCATXXAAAGGGATCGXATTGATCCCAAGTGTCTGTXXXCCATAATTTTGGATCATGCTATXXXTTTGGATTCCTXXT	AGAGGAGGCATXXAAAGGGATCGXATTGATCCCAAGTGTCTGTXXXCCATAATTTTGGATCATGCTATXXXTTTGGATTCCTXXT
	clone 11	AGAGGAGGCATXXAAAGGGATXGXATTGATCCCAAGTGTCTGTXXXCCATAATTTTGGATCATGCTATXXXTTTGGATTCCTXXT	AGAGGAGGCATXXAAAGGGATCGCATTGATCCCAAGTGTXTGTXXXCCATAATTTTGGATCATGCTATXXXTTTGGATTCCTXXT	AGAGGAGGCATXXAAAGGGATCGCATTGATCCCAAGTGTXTGTXXXCCATAATTTTGGATCATGCTATXXXTTTGGATTCCTXXT
	clone 12	AGAGGAGGCATXXAAAGGGATXGXATTGATCCCAAGTGTCTGTXXXCCATAATTTTGGATCATGCTATXXXTTTGGATTCCTXXT	AGAGGAGGCATXXAAAGGGATCGXATTGATCCCAAGTGTCTGTXXXCCATAATTTTGGATCATGCTATXXXTTTGGATTCCTXXT	AGAGGAGGCATXXAAAGGGATCGXATTGATCCCAAGTGTCTGTXXXCCATAATTTTGGATXATGCTATXXXTTTGGATTCCTXXT
	clone 13	AGAGGAGGCATXXAAAGGGATXGXATTGATCCCAAGTGTCTGTXXXCCATAATTTTGGATCATGCTATXXXTTTGGATTCCTXXT	AGAGGAGGCATXXAAAGGGATCGCATTGATCCCAAGTGTCTGTXXXCCATAATTTTGGATCATGCTATXXXTTTGGATTCCTXXT	AGAGGAGGCATXXAAAGGGATCGCATTGATCCCAAGTGTCTGTXXXCCATAATTTTGGATCATGCTATXXXTTTGGATTCCTXXT
	clone 14	AGAGGAGGCATXXAAAGGGATXGXATTGATCCCAAGTGTCTGTCXXCCATAATTTTGGATCATGCTATXXCTTTGGATTCCTXXT	AGAGGAGGCATXXAAAGGGATCGXATTGATCCCAAGTGTCTGTCXXCCATAATTTTGGATCATGCTATXXCTTTGGATTCCTXXT	AGAGGAGGCATXXAAAGGGATCGXATTGATCCCAAGTGTCTGTCXXCCATAATTTTGGATXATGCTATXXCTTTGGATTCCTXXT
	clone 15	AGAGGAGGCATXXAAAGGGATXGXATTGATCCCAAGTGTCTGTXXXCCATAATTTTGGATCATGCTATXXCTTTGGATTCCTXXT	AGAGGAGGCATXXAAAGGGATCGCATTGATCCCAAGTGTCTGTXXXCCATAATTTTGGATCATGCTATXXCTTTGGATTCCTXXT	AGAGGAGGCATXXAAAGGGATCGCATTGATCCCAAGTGTCTGTXXXCCATAATTTTGGATCATGCTATXXCTTTGGATTCCTXXT
	clone 16	AGAGGAGGCATXXAAAGGGATXGXATTGATCCCAAGTGTCTGTCXXCCATAATTTTGGATCATGCTATXXXTTTGGATTCCTXXT	AGAGGAGGCATXXAAAGGGATCGXATTGATCCCAAGTGTCTGTCXXCCATAATTTTGGATCATGCTATXXXTTTGGATTCCTXXT	AGAGGAGGCATXXAAAGGGATCGXATTGATCCCAAGTGTCTGTCXXCCATAATTTTGGATXATGCTATXXXTTTGGATTCCTXXT
	clone 17	AGAGGAGGCATXXAAAGGGATXGXATTGATCCCAAGTGTCTGTXXXCCATAATTTTGGATCATGCTATXXXTTTGGATTCCTXXT	AGAGGAGGCATXXAAAGGGATCGCATTGATCCCAAGTGTCTGTXXXCCATAATTTTGGATCATGCTATXXXTTTGGATTCCTXXT	AGAGGAGGCATXXAAAGGGATCGCATTGATCCCAAGTGTCTGTXXXCCATAATTTTGGATCATGCTATXXXTTTGGATTCCTXXT
	clone 18	AGAGGAGGCATXXAAAGGGATXGXATTGATCCCAAGTGTCTGTCXXCCATAATTTTGGATCATGCTATXXXTTTGGATTCCTXXT	AGAGGAGGCATXXAAAGGGATCGXATTGATCCCAAGTGTCTGTCXXCCATAATTTTGGATCATGCTATXXXTTTGGATTCCTXXT	AGAGGAGGCATXXAAAGGGATCGXATTGATCCCAAGTGTCTGTCXXCCATAATTTTGGATXATGCTATXXXTTTGGATTCCTXXT
	clone 19	AGAGGAGGCATXXAAAGGGATXGXATTGATCCCAAGTGTCTGTXXXCCATAATTTTGGATCATGCTATXXXTTTGGATTCCTXXT	AGAGGAGGCATXXAAAGGGATCGCATTGATCCCAAGTGTCTGTXXXCCATAATTTTGGATCATGCTATXXXTTTGGATTCCTXXT	AGAGGAGGCATXXAAAGGGATCGCATTGATCCCAAGTGTCTGTXXXCCATAATTTTGGATCATGCTATXXXTTTGGATTCCTXXT
	clone 20	AGAGGAGGCATXXAAAGGGATXGXATTGATCCCAAGTGTCTGTXXXCCATAATTTTGGATCATGCTATXXXTTTGGATTCCTXCT	AGAGGAGGCATXXAAAGGGATCGCATTGATCCCAAGTGTCTGTXXXCCATAATTTTGGATCATGCTATXXXTTTGGATTCCTXCT	AGAGGAGGCATXXAAAGGGATCGCATTGATCCCAAGTGTCTGTXXXCCATAATTTTGGATCATGCTATXXXTTTGGATTCCTXCT
6	clone 1	GGTCATGXTTTTCCAXAGCTTTXTTGAAXTTCTTTGXXTTGCTTAATXTGTGTATATATAGATCACTAXATGTACAGXTXXTATATATATAAATATATGTATGTATAGXGCCATGGAAGCTXAAGAAAGXTGTGGGAGAACATGG	GGTCATGXTTTTCCAXAGCTTTXTTGAAXTTCTTTGXXTTGCTTAATXTGTGTATATATAGATCACTAXATGTACAGXTXXTATATATATAAATATATGTATGTATAGCGCCATGGAAGCTCAAGAAAGXTGTGGGAGAACATGG	GGTCATGXTTTTCCAXAGCTTTXTTGAAXTTCTTTGXXTTGCTTAATXTGTGTATATATAGATCACTAXATGTACAGXTXXTATATATATAAATATATGTATGTATAGCGCCATGGAAGCTCAAGAAAGXTGTGGGAGAACATGG
	clone 2	GGTCATGXTTTTCCAXAGCTTTXTTGAAXTTCTTTGXXTTGCTTAATXTGTGTATATATAGATCACTAXATGTACAGXTXXTATATATATAAATATATGTATGTATAGXGCCATGGAAGCTXAAGAAAGXTGTGGGAGAACATGG	GGTCATGXTTTTCCAXAGCTTTCTTGAAXTTCTTTGXXTTGCTTAATCTGTGTATATATAGATCACTAXATGTACAGXTXCTATATATATAAATATATGTATGTATAGCGCCATGGAAGCTCAAGAAAGCTGTGGGAGAACATGG	GGTCATGXTTTTCCAXAGCTTTXTTGAAXTTCTTTGXXTTGCTTAATXTGTGTATATATAGATCACTAXATGTACAGXTXXTATATATATAAATATATGTATGTATAGCGCCATGGAAGCTCAAGAAAGXTGTGGGAGAACATGG
	clone 3	GGTCATGXTTTTCCAXAGCTTTXTTGAAXTTCTTTGCCTTGCTTAATXTGTGTATATATAGATCACTAXATGTACAGXTXXTATATATATAAATATATGTATGTATAGXGCCATGGAAGCTXAAGAAAGXTGTGGGAGAACATGG	GGTCATGXTTTTCCAXAGCTTTXTTGAAXTTCTTTGCCTTGCTTAATCTGTGTATATATAGATCACTAXATGTACAGXTXXTATATATATAAATATATGTATGTATAGCGCCATGGAAGCTCAAGAAAGCTGTGGGAGAACATGG	GGTCATGXTTTTCCAXAGCTTTXTTGAAXTTCTTTGCCTTGCTTAATXTGTGTATATATAGATCACTAXATGTACAGXTXXTATATATATAAATATATGTATGTATAGCGCCATGGAAGCTCAAGAAAGXTGTGGGAGAACATGG
	clone 4	GGTCATGXTTTTCCAXAGCTTTXTTGAAXTTCTTTGXXTTGCTTAATXTGTGTATATATAGATCACTAXATGTACAGXTXXTATATATATAAATATATGTATGTATAGXGCCATGGAAGCTXAAGAAAGXTGTGGGAGAACATGG	GGTCATGXTTTTCCACAGCTTTCTTGAAXTTCTTTGCCTTGCTTAATXTGTGTATATATAGATCACTAXATGTACAGXTXCTATATATATAAATATATGTATGTATAGCGCCATGGAAGCTCAAGAAAGXTGTGGGAGAACATGG	GGTCATGXTTTTCCACAGCTTTXTTGAAXTTCTTTGCCTTGCTTAATXTGTGTATATATAGATCACTAXATGTACAGXTXCTATATATATAAATATATGTATGTATAGCGCCATGGAAGCTCAAGAAAGXTGTGGGAGAACATGG
	clone 5	GGTCATGXTTTTCCAXAGCTTTXTTGAAXTTCTTTGXXTTGCTTAATXTGTGTATATATAGATCACTAXATGTACAGXTXXTATATATATAAATATATGTATGTATAGXGCCATGGAAGCTXAAGAAAGXTGTGGGAGAACATGG	GGTCATGXTTTTCCACAGCTTTCTTGAAXTTCTTTGCCTTGCTTAATCTGTGTATATATAGATCACTAXATGTACAGXTXXTATATATATAAATATATGTATGTATAGCGCCATGGAAGCTCAAGAAAGCTGTGGGAGAACATGG	GGTCATGXTTTTCCACAGCTTTXTTGAAXTTCTTTGCCTTGCTTAATXTGTGTATATATAGATCACTAXATGTACAGXTXXTATATATATAAATATATGTATGTATAGCGCCATGGAAGCTCAAGAAAGCTGTGGGAGAACATGG
	clone 6	GGTCATGXTTTTCCAXAGCTTTXTTGAAXTTCTTTGXXTTGCTTAATXTGTGTATATATAGATCACTAXATGTACAGCTXXTATATATATAAATATATGTATGTATAGXGCCATGGAAGCTXAAGAAAGXTGTGGGAGAACATGG	GGTCATGXTTTTCCAXAGCTTTCTTGAAXTTCTTTGCCTTGCTTAATCTGTGTATATATAGATCACTAXATGTACAGCTXCTATATATATAAATATATGTATGTATAGCGCCATGGAAGCTCAAGAAAGXTGTGGGAGAACATGG	GGTCATGXTTTTCCAXAGCTTTCTTGAAXTTCTTTGCCTTGCTTAATCTGTGTATATATAGATCACTAXATGTACAGCTXXTATATATATAAATATATGTATGTATAGCGCCATGGAAGCTCAAGAAAGXTGTGGGAGAACATGG
	clone 7	GGTCATGXTTTTCCAXAGCTTTXTTGAAXTTCTTTGXXTTGCTTAATXTGTGTATATATAGATCACTAXATGTACAGXTXXTATATATATAAATATATGTATGTATAGXGCCATGGAAGCTXAAGAAAGXTGTGGGAGAACATGG	GGTCATGXTTTTCCAXAGCTTTCTTGAAXTTCTTTGXXTTGCTTAATXTGTGTATATATAGATCACTAXATGTACAGXTXXTATATATATAAATATATGTATGTATAGCGCCATGGAAGCTCAAGAAAGCTGTGGGAGAACATGG	GGTCATGXTTTTCCAXAGCTTTCTTGAAXTTCTTTGXXTTGCTTAATXTGTGTATATATAGATCACTAXATGTACAGXTXXTATATATATAAATATATGTATGTATAGCGCCATGGAAGXTXAAGAAAGXTGTGGGAGAACATGG
	clone 8	GGTCATGXTTTTCCAXAGCTTTXTTGAAXTTCTTTGCCTTGCTTAATXTGTGTATATATAGATCACTAXATGTACAGCTXXTATATATATAAATATATGTATGTATAGXGCCATGGAAGCTXAAGAAAGXTGTGGGAGAACATGG	GGTCATGXTTTTCCAXAGCTTTXTTGAAXTTCTTTGCCTTGCTTAATCTGTGTATATATAGATCACTAXATGTACAGCTXCTATATATATAAATATATGTATGTATAGCGCCATGGAAGCTCAAGAAAGXTGTGGGAGAACATGG	GGTCATGXTTTTCCAXAGCTTTXTTGAAXTTCTTTGCCTTGCTTAATCTGTGTATATATAGATCACTAXATGTACAGCTXXTATATATATAAATATATGTATGTATAGCGCCATGGAAGXTXAAGAAAGXTGTGGGAGAACATGG
	clone 9	GGTCATGXTTTTCCAXAGCTTTXTTGAAXTTCTTTGXXTTGCTTAATXTGTGTATATATAGATCACTAXATGTACAGXTXXTATATATATAAATATATGTATGTATAGXGCCATGGAAGCTXAAGAAAGXTGTGGGAGAACATGG	GGTCATGXTTTTCCACAGCTTTCTTGAAXTTCTTTGCCTTGCTTAATCTGTGTATATATAGATCACTAXATGTACAGXTXXTATATATATAAATATATGTATGTATAGCGCCATGGAAGCTCAAGAAAGCTGTGGGAGAACATGG	GGTCATGXTTTTCCACAGCTTTXTTGAAXTTCTTTGCCTTGCTTAATCTGTGTATATATAGATCACTAXATGTACAGXTXXTATATATATAAATATATGTATGTATAGCGCCATGGAAGXTCAAGAAAGXTGTGGGAGAACATGG
	clone 10	GGTCATGXTTTTCCAXAGCTTTXTTGAAXTTCTTTGCCTTGCTTAATXTGTGTATATATAGATCACTAXATGTACAGXTXXTATATATATAAATATATGTATGTATAGXGCCATGGAAGCTXAAGAAAGXTGTGGGAGAACATGG	GGTCATGXTTTTCCAXAGCTTTXTTGAAXTTCTTTGCCTTGCTTAATCTGTGTATATATAGATCACTAXATGTACAGXTXCTATATATATAAATATATGTATGTATAGCGCCATGGAAGCTCAAGAAAGXTGTGGGAGAACATGG	GGTCATGXTTTTCCAXAGCTTTXTTGAAXTTCTTTGCCTTGCTTAATCTGTGTATATATAGATCACTAXATGTACAGXTXXTATATATATAAATATATGTATGTATAGCGCCATGGAAGXTCAAGAAAGXTGTGGGAGAACATGG
	clone 11	GGTCATGXTTTTCCAXAGCTTTXTTGAAXTTCTTTGXXTTGCTTAATXTGTGTATATATAGATCACTAXATGTACAGCTXXTATATATATAAATATATGTATGTATAGXGCCATGGAAGCTXAAGAAAGXTGTGGGAGAACATGG	GGTCATGXTTTTCCAXAGCTTTCTTGAAXTTCTTTGCCTTGCTTAATXTGTGTATATATAGATCACTAXATGTACAGCTXXTATATATATAAATATATGTATGTATAGCGCCATGGAAGCTCAAGAAAGCTGTGGGAGAACATGG	GGTCATGXTTTTCCAXAGCTTTXTTGAAXTTCTTTGCCTTGCTTAATXTGTGTATATATAGATCACTAXATGTACAGCTXXTATATATATAAATATATGTATGTATAGCGCCATGGAAGXTCAAGAAAGXTGTGGGAGAACATGG
	clone 12	GGTCATGXTTTTCCAXAGCTTTXTTGAAXTTCTTTGXXTTGCTTAATXTGTGTATATATAGATCACTAXATGTACAGXTXXTATATATATAAATATATGTATGTATAGXGCCATGGAAGCTXAAGAAAGXTGTGGGAGAACATGG	GGTCATGXTTTTCCAXAGCTTTXTTGAAXTTCTTTGXXTTGCTTAATCTGTGTATATATAGATCACTAXATGTACAGXTXCTATATATATAAATATATGTATGTATAGCGCCATGGAAGCTCAAGAAAGXTGTGGGAGAACATGG	GGTCATGXTTTTCCAXAGCTTTXTTGAAXTTCTTTGXXTTGCTTAATXTGTGTATATATAGATCACTAXATGTACAGXTXXTATATATATAAATATATGTATGTATAGCGCCATGGAAGCTCAAGAAAGXTGTGGGAGAACATGG
	clone 13	GGTCATGXTTTTCCAXAGCTTTXTTGAAXTTCTTTGCCTTGCTTAATXTGTGTATATATAGATCACTAXATGTACAGCTXXTATATATATAAATATATGTATGTATAGXGCCATGGAAGCTXAAGAAAGXTGTGGGAGAACATGG	GGTCATGXTTTTCCACAGCTTTCTTGAAXTTCTTTGCCTTGCTTAATCTGTGTATATATAGATCACTAXATGTACAGCTXXTATATATATAAATATATGTATGTATAGCGCCATGGAAGCTCAAGAAAGCTGTGGGAGAACATGG	GGTCATGXTTTTCCACAGCTTTCTTGAAXTTCTTTGCCTTGCTTAATCTGTGTATATATAGATCACTAXATGTACAGCTXXTATATATATAAATATATGTATGTATAGCGCCATGGAAGCTCAAGAAAGCTGTGGGAGAACATGG
	clone 14	GGTCATGXTTTTCCAXAGCTTTXTTGAAXTTCTTTGXXTTGCTTAATXTGTGTATATATAGATCACTAXATGTACAGXTXXTATATATATAAATATATGTATGTATAGXGCCATGGAAGCTXAAGAAAGXTGTGGGAGAACATGG	GGTCATGXTTTTCCAXAGCTTTXTTGAAXTTCTTTGCCTTGCTTAATXTGTGTATATATAGATCACTAXATGTACAGXTXCTATATATATAAATATATGTATGTATAGCGCCATGGAAGCTCAAGAAAGXTGTGGGAGAACATGG	GGTCATGXTTTTCCAXAGCTTTXTTGAAXTTCTTTGCCTTGCTTAATXTGTGTATATATAGATCACTAXATGTACAGXTXXTATATATATAAATATATGTATGTATAGCGCCATGGAAGCTCAAGAAAGXTGTGGGAGAACATGG
	clone 15	GGTCATGXTTTTCCAXAGCTTTXTTGAAXTTCTTTGXXTTGCTTAATXTGTGTATATATAGATCACTAXATGTACAGXTXXTATATATATAAATATATGTATGTATAGXGCCATGGAAGCTXAAGAAAGXTGTGGGAGAACATGG	GGTCATGXTTTTCCACAGCTTTCTTGAAXTTCTTTGXXTTGCTTAATCTGTGTATATATAGATCACTAXATGTACAGXTXXTATATATATAAATATATGTATGTATAGCGCCATGGAAGCTCAAGAAAGCTGTGGGAGAACATGG	GGTCATGXTTTTCCACAGCTTTCTTGAAXTTCTTTGXXTTGCTTAATCTGTGTATATATAGATCACTAXATGTACAGXTXXTATATATATAAATATATGTATGTATAGCGCCATGGAAGCTCAAGAAAGCTGTGGGAGAACATGG
	clone 16	GGTCATGXTTTTCCAXAGCTTTXTTGAAXTTCTTTGXXTTGCTTAATXTGTGTATATATAGATCACTAXATGTACAGXTXXTATATATATAAATATATGTATGTATAGXGCCATGGAAGCTXAAGAAAGXTGTGGGAGAACATGG	GGTCATGXTTTTCCAXAGCTTTXTTGAAXTTCTTTGXXTTGCTTAATXTGTGTATATATAGATCACTAXATGTACAGXTXCTATATATATAAATATATGTATGTATAGCGCCATGGAAGCTCAAGAAAGXTGTGGGAGAACATGG	GGTCATGXTTTTCCAXAGCTTTXTTGAAXTTCTTTGXXTTGCTTAATXTGTGTATATATAGATCACTAXATGTACAGXTXCTATATATATAAATATATGTATGTATAGCGCCATGGAAGCTCAAGAAAGXTGTGGGAGAACATGG
	clone 17	GGTCATGXTTTTCCAXAGCTTTXTTGAAXTTCTTTGXXTTGCTTAATXTGTGTATATATAGATCACTAXATGTACAGXTXXTATATATATAAATATATGTATGTATAGXGCCATGGAAGCTXAAGAAAGXTGTGGGAGAACATGG	GGTCATGXTTTTCCACAGCTTTCTTGAAXTTCTTTGXXTTGCTTAATXTGTGTATATATAGATCACTAXATGTACAGXTXXTATATATATAAATATATGTATGTATAGCGCCATGGAAGCTCAAGAAAGXTGTGGGAGAACATGG	GGTCATGXTTTTCCACAGCTTTCTTGAAXTTCTTTGXXTTGCTTAATXTGTGTATATATAGATCACTAXATGTACAGXTXXTATATATATAAATATATGTATGTATAGCGCCATGGAAGCTCAAGAAAGXTGTGGGAGAACATGG
	clone 18	GGTCATGXTTTTCCAXAGCTTTXTTGAAXTTCTTTGXXTTGCTTAATXTGTGTATATATAGATCACTAXATGTACAGCTXXTATATATATAAATATATGTATGTATAGXGCCATGGAAGCTXAAGAAAGXTGTGGGAGAACATGG	GGTCATGXTTTTCCACAGCTTTXTTGAAXTTCTTTGXXTTGCTTAATXTGTGTATATATAGATCACTAXATGTACAGCTXXTATATATATAAATATATGTATGTATAGCGCCATGGAAGCTCAAGAAAGXTGTGGGAGAACATGG	GGTCATGXTTTTCCACAGCTTTXTTGAAXTTCTTTGXXTTGCTTAATXTGTGTATATATAGATCACTAXATGTACAGCTXXTATATATATAAATATATGTATGTATAGCGCCATGGAAGCTCAAGAAAGXTGTGGGAGAACATGG
	clone 19	GGTCATGXTTTTCCAXAGCTTTXTTGAAXTTCTTTGXXTTGCTTAATXTGTGTATATATAGATCACTAXATGTACAGXTXXTATATATATAAATATATGTATGTATAGXGCCATGGAAGCTXAAGAAAGXTGTGGGAGAACATGG	GGTCATGXTTTTCCACAGCTTTCTTGAAXTTCTTTGXXTTGCTTAATXTGTGTATATATAGATCACTAXATGTACAGXTXXTATATATATAAATATATGTATGTATAGCGCCATGGAAGCTCAAGAAAGXTGTGGGAGAACATGG	GGTCATGXTTTTCCACAGCTTTCTTGAAXTTCTTTGXXTTGCTTAATXTGTGTATATATAGATCACTAXATGTACAGXTXXTATATATATAAATATATGTATGTATAGCGCCATGGAAGCTCAAGAAAGXTGTGGGAGAACATGG
	clone 20	GGTCATGXTTTTCCAXAGCTTTXTTGAAXTTCTTTGXXTTGCTTAATXTGTGTATATATAGATCACTAXATGTACAGXTXXTATATATATAAATATATGTATGTATAGXGCCATGGAAGCTXAAGAAAGXTGTGGGAGAACATGG	GGTCATGXTTTTCCAXAGCTTTXTTGAAXTTCTTTGXXTTGCTTAATXTGTGTATATATAGATCACTAXATGTACAGXTXXTATATATATAAATATATGTATGTATAGCGCCATGGAAGCTCAAGAAAGXTGTGGGAGAACATGG	GGTCATGXTTTTCCAXAGCTTTXTTGAAXTTCTTTGXXTTGCTTAATXTGTGTATATATAGATCACTAXATGTACAGXTXXTATATATATAAATATATGTATGTATAGCGCCATGGAAGCTCAAGAAAGXTGTGGGAGAACATGG
7	clone 1	TTGXATGXTTTTXXAXGGXTTTXTTGAACTTGGCACTXAAGAGACATGAGAGTAAAGGGXTAGGCTTTXTTTTCTATTCCTTTXGTTXTTTGAAATTTTCCTGTTCAAAGAATCCATACATATCAGTXTXTTTAGTAXAAAGCTCAAGAAAGCCGTGGGAAAATATGA	TTGXATGXTTTTXXACGGXTTTXTTGAACTTGGCACTXAAGAGACATGAGAGTAAAGGGXTAGGCTTTXTTTTCTATTCCTTTCGTTXTTTGAAATTTTCCTGTTCAAAGAATCCATACATATCAGTXTXTTTAGTACAAAGCTCAAGAAAGCCGTGGGAAAATATGA	TTGXATGXTTTTXXACGGXTTTXTTGAACTTGGCACTXAAGAGACATGAGAGTAAAGGGXTAGGCTTTXTTTTCTATTCCTTTCGTTXTTTGAAATTTTCCTGTTCAAAGAATCCATACATATCAGTXTXTTTAGTACAAAGCTCAAGAAAGCCGTGGGAAAATATGA
	clone 2	TTGXATGXTTTTXXAXGGXTTTXTTGAACTTGGCACTXAAGAGACATGAGAGTAAAGGGXTAGGCTTTXTTTTCTATTCCTTTXGTTXTTTGAAATTTTCCTGTTXAAAGAATCCATACATATCAGTXTXTTTAGTAXAAAGCTCAAGAAAGCCGTGGGAAAATATGA	TTGXATGXTTTTXXACGGXTTTXTTGAACTTGGCACTXAAGAGACATGAGAGTAAAGGGXTAGGCTTTXTTTTCTATTCCTTTCGTTXTTTGAAATTTTCCTGTTCAAAGAATCCATACATATCAGTXTXTTTAGTACAAAGCTCAAGAAAGCCGTGGGAAAATATGA	TTGXATGXTTTTXXACGGXTTTXTTGAACTTGGCACTXAAGAGACATGAGAGTAAAGGGXTAGGCTTTXTTTTCTATTCCTTTCGTTXTTTGAAATTTTCCTGTTCAAAGAATCCATACATATCAGTXTXTTTAGTACAAAGCTCAAGAAAGCCGTGGGAAAATATGA
	clone 3	TTGXATGXTTTTXXAXGGXTTTXTTGAACTTGGCACTXAAGAGACATGAGAGTAAAGGGXTAGGCTTTXTTTTCTATTCCTTTXGTTXTTTGAAATTTTCCTGTTCAAAGAATCCATACATATCAGTXTXTTTAGTAXAAAGCTCAAGAAAGCCGTGGGAAAATATGA	TTGXATGXTTTTXXACGGXTTTXTTGAACTTGGCACTCAAGAGACATGAGAGTAAAGGGXTAGGCTTTXTTTTCTATTCCTTTCGTTXTTTGAAATTTTCCTGTTCAAAGAATCCATACATATCAGTXTXTTTAGTACAAAGCTCAAGAAAGCCGTGGGAAAATATGA	TTGXATGXTTTTXXACGGXTTTXTTGAACTTGGCACTXAAGAGACATGAGAGTAAAGGGXTAGGCTTTXTTTTCTATTCCTTTCGTTXTTTGAAATTTTCCTGTTCAAAGAATCCATACATATCAGTXTXTTTAGTACAAAGCTCAAGAAAGCCGTGGGAAAATATGA
	clone 4	TTGXATGXTTTTXXAXGGXTTTXTTGAACTTGGCACTXAAGAGACATGAGAGTAAAGGGXTAGGCTTTXTTTTCTATTCCTTTXGTTXTTTGAAATTTTCCTGTTCAAAGAATCCATAXATATCAGTXTXTTTAGTAXAAAGCTCAAGAAAGCCGTGGGAAAATATGA	TTGXATGXTTTTXXACGGXTTTXTTGAACTTGGCACTCAAGAGACATGAGAGTAAAGGGXTAGGCTTTXTTTTCTATTCCTTTCGTTXTTTGAAATTTTCCTGTTCAAAGAATCCATACATATCAGTXTXTTTAGTACAAAGCTCAAGAAAGCCGTGGGAAAATATGA	TTGXATGXTTTTXXACGGXTTTXTTGAACTTGGCACTXAAGAGACATGAGAGTAAAGGGXTAGGCTTTXTTTTCTATTCCTTTCGTTXTTTGAAATTTTCCTGTTCAAAGAATCCATACATATCAGTXTXTTTAGTACAAAGCTCAAGAAAGCCGTGGGAAAATATGA
	clone 5	TTGXATGXTTTTXXAXGGXTTTXTTGAACTTGGCACTXAAGAGACATGAGAGTAAAGGGXTAGGCTTTXTTTTCTATTCCTTTXGTTXTTTGAAATTTTCCTGTTXAAAGAATCCATACATATCAGTXTXTTTAGTAXAAAGCTCAAGAAAGCCGTGGGAAAATATGA	TTGXATGXTTTTXXACGGXTTTXTTGAACTTGGCACTCAAGAGACATGAGAGTAAAGGGXTAGGCTTTXTTTTCTATTCCTTTCGTTXTTTGAAATTTTCCTGTTCAAAGAATCCATACATATCAGTXTXTTTAGTACAAAGCTCAAGAAAGCCGTGGGAAAATATGA	TTGXATGXTTTTXXACGGXTTTXTTGAACTTGGCACTXAAGAGACATGAGAGTAAAGGGXTAGGCTTTXTTTTCTATTCCTTTCGTTXTTTGAAATTTTCCTGTTCAAAGAATCCATACATATCAGTXTXTTTAGTACAAAGCTCAAGAAAGCCGTGGGAAAATATGA
	clone 6	TTGXATGXTTTTXXAXGGXTTTXTTGAACTTGGCACTXAAGAGAXATGAGAGTAAAGGGXTAGGCTTTXTTTTCTATTCCTTTXGTTXTTTGAAATTTTCCTGTTCAAAGAATCCATACATATCAGTXTXTTTAGTAXAAAGCTCAAGAAAGCCGTGGGAAAATATGA	TTGXATGXTTTTXXACGGXTTTXTTGAAXTTGGCACTCAAGAGACATGAGAGTAAAGGGXTAGGCTTTXTTTTCTATTCCTTTCGTTXTTTGAAATTTTCCTGTTCAAAGAATCCATACATATCAGTXTXTTTAGTACAAAGCTCAAGAAAGCCGTGGGAAAATATGA	TTGXATGXTTTTXXACGGXTTTXTTGAAXTTGGCACTXAAGAGACATGAGAGTAAAGGGXTAGGCTTTXTTTTCTATTCCTTTCGTTXTTTGAAATTTTCCTGTTCAAAGAATCCATACATATCAGTXTXTTTAGTACAAAGCTCAAGAAAGCCGTGGGAAAATATGA
	clone 7	TTGXATGXTTTTXXAXGGXTTTXTTGAACTTGGCACTXAAGAGACATGAGAGTAAAGGGXTAGGCTTTXTTTTCTATTCCTTTXGTTXTTTGAAATTTTCCTGTTXAAAGAATCCATAXATATCAGTXTXTTTAGTAXAAAGCTCAAGAAAGCCGTGGGAAAATATGA	TTGXATGXTTTTXXACGGXTTTXTTGAACTTGGCACTCAAGAGACATGAGAGTAAAGGGXTAGGCTTTXTTTTCTATTCCTTTCGTTXTTTGAAATTTTCCTGTTCAAAGAATCCATACATATCAGTCTCTTTAGTACAAAGCTCAAGAAAGCCGTGGGAAAATATGA	TTGXATGXTTTTXXACGGXTTTXTTGAACTTGGCACTCAAGAGACATGAGAGTAAAGGGXTAGGCTTTXTTTTCTATTCCTTTCGTTXTTTGAAATTTTCCTGTTCAAAGAATCCATACATATCAGTXTXTTTAGTACAAAGCTCAAGAAAGCCGTGGGAAAATATGA
	clone 8	TTGXATGXTTTTXXAXGGXTTTXTTGAACTTGGCACTCAAGAGAXATGAGAGTAAAGGGXTAGGCTTTXTTTTCTATTCCTTTXGTTXTTTGAAATTTTCCTGTTCAAAGAATCCATAXATATCAGTCTCTTTAGTAXAAAGCTCAAGAAAGCCGTGGGAAAATATGA	TTGXATGXTTTTXXACGGXTTTXTTGAAXTTGGCACTCAAGAGACATGAGAGTAAAGGGXTAGGCTTTXTTTTCTATTCCTTTCGTTXTTTGAAATTTTCCTGTTCAAAGAATCCATACATATCAGTCTCTTTAGTACAAAGCTCAAGAAAGCCGTGGGAAAATATGA	TTGXATGXTTTTXXACGGXTTTXTTGAAXTTGGCACTXAAGAGACATGAGAGTAAAGGGXTAGGCTTTXTTTTCTATTCCTTTCGTTXTTTGAAATTTTCCTGTTCAAAGAATCCATACATATCAGTCTCTTTAGTACAAAGCTCAAGAAAGCCGTGGGAAAATATGA
	clone 9	TTGXATGXTTTTXXAXGGXTTTXTTGAACTTGGCACTXAAGAGACATGAGAGTAAAGGGXTAGGCTTTXTTTTCTATTCCTTTXGTTXTTTGAAATTTTCCTGTTCAAAGAATCCATACATATCAGTXTXTTTAGTAXAAAGCTCAAGAAAGCCGTGGGAAAATATGA	TTGXATGXTTTTXXACGGXTTTXTTGAACTTGGCACTCAAGAGACATGAGAGTAAAGGGXTAGGCTTTXTTTTCTATTCCTTTCGTTXTTTGAAATTTTCCTGTTCAAAGAATCCATACATATCAGTCTCTTTAGTACAAAGCTCAAGAAAGCCGTGGGAAAATATGA	TTGXATGXTTTTXXACGGXTTTXTTGAACTTGGCACTCAAGAGACATGAGAGTAAAGGGXTAGGCTTTXTTTTCTATTCCTTTCGTTXTTTGAAATTTTCCTGTTCAAAGAATCCATACATATCAGTXTXTTTAGTACAAAGCTCAAGAAAGCCGTGGGAAAATATGA
	clone 10	TTGXATGXTTTTXXAXGGXTTTXTTGAACTTGGCACTXAAGAGAXATGAGAGTAAAGGGCTAGGCTTTXTTTTCTATTCCTTTXGTTXTTTGAAATTTTCCTGTTCAAAGAATCCATAXATATCAGTXTXTTTAGTAXAAAGCTCAAGAAAGXXGTGGGAAAATATGA	TTGXATGXTTTTXXACGGXTTTXTTGAACTTGGCACTCAAGAGACATGAGAGTAAAGGGXTAGGCTTTXTTTTCTATTCCTTTCGTTXTTTGAAATTTTCCTGTTCAAAGAATCCATACATATCAGTCTCTTTAGTACAAAGCTCAAGAAAGXXGTGGGAAAATATGA	TTGXATGXTTTTXXACGGXTTTXTTGAACTTGGCACTXAAGAGACATGAGAGTAAAGGGXTAGGCTTTXTTTTCTATTCCTTTCGTTXTTTGAAATTTTCCTGTTCAAAGAATCCATACATATCAGTCTCTTTAGTACAAAGCTCAAGAAAGXXGTGGGAAAATATGA
	clone 11	TTGXATGXTTTTXXAXGGXTTTXTTGAACTTGGCACTXAAGAGACATGAGAGTAAAGGGXTAGGCTTTXTTTTCTATTCCTTTXGTTXTTTGAAATTTTCCTGTTCAAAGAATCCATAXATATCAGTCTCTTTAGTAXAAAGCTCAAGAAAGCCGTGGGAAAATATGA	TTGXATGXTTTTXXACGGXTTTXTTGAAXTTGGCACTCAAGAGACATGAGAGTAAAGGGXTAGGCTTTXTTTTCTATTCCTTTCGTTXTTTGAAATTTTCCTGTTCAAAGAATCCATACATATCAGTCTCTTTAGTACAAAGCTCAAGAAAGCCGTGGGAAAATATGA	TTGXATGXTTTTXXACGGXTTTXTTGAAXTTGGCACTXAAGAGACATGAGAGTAAAGGGXTAGGCTTTXTTTTCTATTCCTTTCGTTXTTTGAAATTTTCCTGTTCAAAGAATCCATACATATCAGTCTCTTTAGTACAAAGCTCAAGAAAGCCGTGGGAAAATATGA
	clone 12	TTGXATGXTTTTXXAXGGXTTTXTTGAACTTGGCACTXAAGAGACATGAGAGTAAAGGGXTAGGCTTTXTTTTCTATTCCTTTXGTTXTTTGAAATTTTCCTGTTXAAAGAATCCATACATATCAGTXTXTTTAGTAXAAAGCTCAAGAAAGCCGTGGGAAAATATGA	TTGXATGXTTTTXXAXGGXTTTXTTGAACTTGGCACTCAAGAGACATGAGAGTAAAGGGXTAGGCTTTXTTTTCTATTCCTTTCGTTXTTTGAAATTTTCCTGTTCAAAGAATCCATACATATCAGTXTXTTTAGTACAAAGCTCAAGAAAGCCGTGGGAAAATATGA	TTGXATGXTTTTXXAXGGXTTTXTTGAACTTGGCACTXAAGAGACATGAGAGTAAAGGGXTAGGCTTTXTTTTCTATTCCTTTCGTTXTTTGAAATTTTCCTGTTCAAAGAATCCATACATATCAGTXTXTTTAGTACAAAGCTCAAGAAAGCCGTGGGAAAATATGA
	clone 13	TTGXATGXTTTTXXAXGGXTTTXTTGAACTTGGCACTXAAGAGAXATGAGAGTAAAGGGXTAGGCTTTXTTTTCTATTCCTTTXGTTXTTTGAAATTTTCCTGTTCAAAGAATCCATACATATCAGTXTXTTTAGTAXAAAGCTCAAGAAAGCCGTGGGAAAATATGA	TTGXATGXTTTTXXACGGXTTTXTTGAACTTGGCACTXAAGAGACATGAGAGTAAAGGGXTAGGCTTTXTTTTCTATTCCTTTCGTTXTTTGAAATTTTCCTGTTCAAAGAATCCATACATATCAGTCTCTTTAGTACAAAGCTCAAGAAAGCCGTGGGAAAATATGA	TTGXATGXTTTTXXACGGXTTTXTTGAACTTGGCACTXAAGAGACATGAGAGTAAAGGGXTAGGCTTTXTTTTCTATTCCTTTCGTTXTTTGAAATTTTCCTGTTCAAAGAATCCATACATATCAGTXTXTTTAGTACAAAGCTCAAGAAAGCCGTGGGAAAATATGA
	clone 14	TTGXATGXTTTTXXAXGGXTTTXTTGAACTTGGCACTXAAGAGACATGAGAGTAAAGGGXTAGGCTTTXTTTTCTATTCCTTTXGTTXTTTGAAATTTTCCTGTTXAAAGAATCCATACATATCAGTXTXTTTAGTAXAAAGCTCAAGAAAGXXGTGGGAAAATATGA	TTGXATGXTTTTXXAXGGXTTTXTTGAAXTTGGCACTCAAGAGACATGAGAGTAAAGGGXTAGGCTTTXTTTTCTATTCCTTTCGTTXTTTGAAATTTTCCTGTTCAAAGAATCCATACATATCAGTCTCTTTAGTACAAAGCTCAAGAAAGXXGTGGGAAAATATGA	TTGXATGXTTTTXXAXGGXTTTXTTGAAXTTGGCACTXAAGAGACATGAGAGTAAAGGGXTAGGCTTTXTTTTCTATTCCTTTCGTTXTTTGAAATTTTCCTGTTCAAAGAATCCATACATATCAGTXTXTTTAGTACAAAGCTCAAGAAAGXXGTGGGAAAATATGA
	clone 15	TTGXATGXTTTTXXAXGGXTTTXTTGAACTTGGCACTXAAGAGAXATGAGAGTAAAGGGXTAGGCTTTXTTTTCTATTCCTTTXGTTXTTTGAAATTTTCCTGTTCAAAGAATCCATACATATCAGTCTCTTTAGTAXAAAGCTCAAGAAAGCCGTGGGAAAATATGA	TTGXATGXTTTTXXAXGGXTTTXTTGAACTTGGCACTCAAGAGACATGAGAGTAAAGGGXTAGGCTTTXTTTTCTATTCCTTTCGTTXTTTGAAATTTTCCTGTTCAAAGAATCCATACATATCAGTCTCTTTAGTACAAAGCTCAAGAAAGCCGTGGGAAAATATGA	TTGXATGXTTTTXXAXGGXTTTXTTGAACTTGGCACTXAAGAGACATGAGAGTAAAGGGXTAGGCTTTXTTTTCTATTCCTTTCGTTXTTTGAAATTTTCCTGTTCAAAGAATCCATACATATCAGTCTCTTTAGTACAAAGCTCAAGAAAGCCGTGGGAAAATATGA
	clone 16	TTGXATGXTTTTXXAXGGXTTTXTTGAACTTGGCACTXAAGAGACATGAGAGTAAAGGGXTAGGCTTTXTTTTCTATTCCTTTXGTTXTTTGAAATTTTCCTGTTCAAAGAATCCATAXATATCAGTXTXTTTAGTAXAAAGCTCAAGAAAGCCGTGGGAAAATATGA	TTGXATGXTTTTXXACGGXTTTXTTGAAXTTGGCACTXAAGAGACATGAGAGTAAAGGGXTAGGCTTTXTTTTCTATTCCTTTCGTTXTTTGAAATTTTCCTGTTCAAAGAATCCATACATATCAGTXTXTTTAGTACAAAGCTCAAGAAAGCCGTGGGAAAATATGA	TTGXATGXTTTTXXACGGXTTTXTTGAAXTTGGCACTXAAGAGACATGAGAGTAAAGGGXTAGGCTTTXTTTTCTATTCCTTTCGTTXTTTGAAATTTTCCTGTTCAAAGAATCCATACATATCAGTXTXTTTAGTACAAAGCTCAAGAAAGCCGTGGGAAAATATGA
	clone 17	TTGXATGXTTTTXXAXGGXTTTXTTGAACTTGGCACTXAAGAGACATGAGAGTAAAGGGXTAGGCTTTXTTTTCTATTCCTTTXGTTXTTTGAAATTTTCCTGTTXAAAGAATCCATACATATCAGTXTXTTTAGTAXAAAGCTCAAGAAAGCCGTGGGAAAATATGA	TTGXATGXTTTTXXAXGGXTTTXTTGAACTTGGCACTXAAGAGACATGAGAGTAAAGGGXTAGGCTTTXTTTTCTATTCCTTTCGTTXTTTGAAATTTTCCTGTTCAAAGAATCCATACATATCAGTXTXTTTAGTACAAAGCTCAAGAAAGCCGTGGGAAAATATGA	TTGXATGXTTTTXXAXGGXTTTXTTGAACTTGGCACTXAAGAGACATGAGAGTAAAGGGXTAGGCTTTXTTTTCTATTCCTTTCGTTXTTTGAAATTTTCCTGTTCAAAGAATCCATACATATCAGTXTXTTTAGTACAAAGCTCAAGAAAGCCGTGGGAAAATATGA
	clone 18	TTGXATGXTTTTXXAXGGXTTTXTTGAACTTGGCACTXAAGAGAXATGAGAGTAAAGGGXTAGGCTTTXTTTTCTATTCCTTTXGTTXTTTGAAATTTTCCTGTTCAAAGAATCCATACATATCAGTXTXTTTAGTAXAAAGCTCAAGAAAGCCGTGGGAAAATATGA	TTGXATGXTTTTXXACGGXTTTXTTGAAXTTGGCACTXAAGAGACATGAGAGTAAAGGGXTAGGCTTTXTTTTCTATTCCTTTCGTTXTTTGAAATTTTCCTGTTCAAAGAATCCATACATATCAGTXTXTTTAGTACAAAGCTCAAGAAAGCCGTGGGAAAATATGA	TTGXATGXTTTTXXACGGXTTTXTTGAAXTTGGCACTXAAGAGACATGAGAGTAAAGGGXTAGGCTTTXTTTTCTATTCCTTTCGTTXTTTGAAATTTTCCTGTTCAAAGAATCCATACATATCAGTXTXTTTAGTACAAAGCTCAAGAAAGCCGTGGGAAAATATGA
	clone 19	TTGXATGXTTTTXXAXGGXTTTXTTGAACTTGGCACTXAAGAGACATGAGAGTAAAGGGXTAGGCTTTXTTTTCTATTCCTTTXGTTXTTTGAAATTTTXXTGTTCAAAGAATCCATACATATCAGTXTXTTTAGTAXAAAGCTCAAGAAAGCCGTGGGAAAATATGA	TTGXATGXTTTTXXACGGXTTTXTTGAACTTGGCACTXAAGAGACATGAGAGTAAAGGGXTAGGCTTTXTTTTCTATTCCTTTCGTTXTTTGAAATTTTCCTGTTCAAAGAATCCATACATATCAGTXTXTTTAGTACAAAGCTCAAGAAAGCCGTGGGAAAATATGA	TTGXATGXTTTTXXACGGXTTTXTTGAACTTGGCACTXAAGAGACATGAGAGTAAAGGGXTAGGCTTTXTTTTCTATTCCTTTCGTTXTTTGAAATTTTXXTGTTCAAAGAATCCATACATATCAGTXTXTTTAGTACAAAGCTCAAGAAAGCCGTGGGAAAATATGA
	clone 20	TTGXATGXTTTTXXAXGGXTTTXTTGAACTTGGCACTXAAGAGACATGAGAGTAAAGGGXTAGGCTTTXTTTTCTATTCCTTTXGTTXTTTGAAATTTTCCTGTTCAAAGAATCCATACATATCAGTXTXTTTAGTAXAAAGCTCAAGAAAGCCGTGGGAAAATATGA	TTGXATGXTTTTXXAXGGXTTTXTTGAACTTGGCACTXAAGAGACATGAGAGTAAAGGGXTAGGCTTTXTTTTCTATTCCTTTCGTTXTTTGAAATTTTCCTGTTCAAAGAATCCATACATATCAGTXTXTTTAGTACAAAGCTCAAGAAAGCCGTGGGAAAATATGAC	TTGXATGXTTTTXXAXGGXTTTXTTGAACTTGGCACTXAAGAGACATGAGAGTAAAGGGXTAGGCTTTXTTTTCTATTCCTTTCGTTXTTTGAAATTTTCCTGTTCAAAGAATCCATACATATCAGTXTXTTTAGTACAAAGCTCAAGAAAGCCGTGGGAAAATATGAC
